# Supplementary material for: C9ORF72 poly-PR disrupts expression of ALS/FTD-implicated STMN2 through SRSF7
Source: Acta Neuropathol Commun. 2025 Mar 26;13:67. doi: 10.1186/s40478-025-01977-2 (PMC11948778; doi:10.1186/s40478-025-01977-2)
Supplement: Supplementary file 1 [file 40478_2025_1977_MOESM1_ESM.xlsx]

## Sheet: DPR TMT12 PO4 proteins
Protein FDR Confidence: Sequest HT	Master	Accession	Description	Exp. q-value: A26 PMI-Byonic	Exp. q-value: Sequest HT	Coverage [%]	Contaminant	# Peptides	# PSMs	# Unique Peptides	# AAs	MW [kDa]	calc. pI	Score Sequest HT: Sequest HT	# Peptides (by Search Engine): A26 PMI-Byonic	# Peptides (by Search Engine): Sequest HT	# Razor Peptides	Abundance Ratio: (F21, 127N) / (F21, 126)	Abundance Ratio: (F21, 127C) / (F21, 126)	Abundance Ratio: (F21, 128N) / (F21, 126)	Abundance Ratio: (F21, 128C) / (F21, 126)	Abundance Ratio: (F21, 129N) / (F21, 126)	Abundance Ratio: (F21, 129C) / (F21, 126)	Abundance Ratio: (F21, 130N) / (F21, 126)	Abundance Ratio: (F21, 130C) / (F21, 126)	Abundance Ratio: (F21, 131N) / (F21, 126)	Abundance Ratio: (F21, 131C) / (F21, 126)	Abundance Ratio: (F21, 132N) / (F21, 126)	Abundance Ratio: (F21, 132C) / (F21, 126)	Abundance Ratio: (F21, 133N) / (F21, 126)	Abundance Ratio: (F21, 133C) / (F21, 126)	Abundance Ratio: (F21, 134N) / (F21, 126)	Control1	Control2	Control3	Control4	Empty	GR1	GR2	GR3	GR4	Empty	PR1	PR2	PR3	PR4	Found in Sample: [S225] F21: 126, Control	Found in Sample: [S226] F21: 127N, Control	Found in Sample: [S227] F21: 127C, Control
High	Master Protein	Q9UQ35	Serine/arginine repetitive matrix protein 2 OS=Homo sapiens OX=9606 GN=SRRM2 PE=1 SV=2		0	52	FALSE	210	2123	210	2752	299.4	12.06	3119.71	123	196	0	0.889	0.943	1.078	0.908	0.952	1.021	0.983	1.096	0.97	1.039	1.228	1.196	1.252	0.414	1.197	3.7476e+07	3.3301e+07	3.53456e+07	4.04027e+07		3.56867e+07	3.82754e+07	3.68215e+07	4.10892e+07		3.89417e+07	4.60384e+07	4.48062e+07	4.69151e+07	High	High	High
High	Master Protein	Q9H1E3	Nuclear ubiquitous casein and cyclin-dependent kinase substrate 1 OS=Homo sapiens OX=9606 GN=NUCKS1 PE=1 SV=1		0	83	FALSE	34	1183	34	243	27.3	5.08	3021.46	24	34	0	1.036	0.765	0.671	0.664	1.722	0.534	1.302	0.862	1.283	0.559	0.649	1.211	0.787	1.988	0.931	1.9522e+07	2.02169e+07	1.49272e+07	1.30995e+07		3.36214e+07	1.04226e+07	2.54273e+07	1.68352e+07		1.09063e+07	1.26745e+07	2.36471e+07	1.53585e+07	High	High	High
High	Master Protein	Q8IYB3	Serine/arginine repetitive matrix protein 1 OS=Homo sapiens OX=9606 GN=SRRM1 PE=1 SV=2		0	48	FALSE	109	1606	105	904	102.3	11.84	2159.59	63	103	5	0.952	0.907	1.552	0.979	1.05	1.286	1.042	1.09	1.014	1.325	1.194	1.131	1.064	2.375	0.938	4.33052e+07	4.12113e+07	3.92642e+07	6.72124e+07		4.54795e+07	5.5692e+07	4.51268e+07	4.71934e+07		5.73745e+07	5.17024e+07	4.89669e+07	4.60814e+07	High	High	High
High	Master Protein	Q13428	Treacle protein OS=Homo sapiens OX=9606 GN=TCOF1 PE=1 SV=3		0	37	FALSE	49	379	49	1488	152	9.04	1008.68	37	47	0	0.995	0.99	0.798	1.028	0.835	0.801	0.885	1.036	0.822	0.664	0.691	0.95	0.946	0.275	1.044	8.66967e+06	8.62911e+06	8.58669e+06	6.91972e+06		7.23716e+06	6.94037e+06	7.67462e+06	8.98064e+06		5.75646e+06	5.98958e+06	8.23968e+06	8.20324e+06	High	High	High
High	Master Protein	Q9NYF8	Bcl-2-associated transcription factor 1 OS=Homo sapiens OX=9606 GN=BCLAF1 PE=1 SV=2		0	30	FALSE	46	525	44	920	106.1	9.98	1008.27	36	44	2	1.135	0.921	0.95	0.381	1.353	0.824	1.204	1.026	0.897	0.688	0.764	0.995	1.188	0.411	0.958	1.12353e+07	1.27571e+07	1.03462e+07	1.0668e+07		1.52023e+07	9.25738e+06	1.35281e+07	1.15267e+07		7.72958e+06	8.58692e+06	1.1183e+07	1.33477e+07	High	High	High
High	Master Protein	P29692-4	Isoform 4 of Elongation factor 1-delta OS=Homo sapiens OX=9606 GN=EEF1D		0	24	FALSE	6	121	5	262	29.1	5.03	346.88	5	6	1	1.385	0.762	2.045	1.028	1.155	2.665	1.232	1.424	0.645	2.683	0.548	0.902	0.333	0.333	0.063	1.99005e+06	2.75644e+06	1.51547e+06	4.06939e+06		2.29782e+06	5.30395e+06	2.45222e+06	2.8331e+06		5.33901e+06	1.08977e+06	1.79467e+06	663437	High	High	High
High	Master Protein	P06748	Nucleophosmin OS=Homo sapiens OX=9606 GN=NPM1 PE=1 SV=2		0	82	FALSE	29	166	29	294	32.6	4.78	344.25	22	29	0	0.771	0.968	0.493	0.694	0.693	0.57	0.52	0.545	0.584	0.546	0.394	0.393	0.451	0.01	0.478	6.06329e+06	4.674e+06	5.86916e+06	2.99034e+06		4.20185e+06	3.45877e+06	3.15072e+06	3.30492e+06		3.31136e+06	2.38766e+06	2.38278e+06	2.73425e+06	High	High	High
High	Master Protein	Q9Y2W1	Thyroid hormone receptor-associated protein 3 OS=Homo sapiens OX=9606 GN=THRAP3 PE=1 SV=2		0	29	FALSE	42	377	39	955	108.6	10.15	590.75	29	39	0	1.002	0.93	0.842	0.851	0.941	0.839	0.947	1.002	0.96	0.707	0.804	1.058	1.106	0.472	1.807	9.35017e+06	9.36554e+06	8.69954e+06	7.869e+06		8.80172e+06	7.84411e+06	8.85082e+06	9.36981e+06		6.6151e+06	7.52125e+06	9.88834e+06	1.03378e+07	High	High	High
High	Master Protein	P67809	Nuclease-sensitive element-binding protein 1 OS=Homo sapiens OX=9606 GN=YBX1 PE=1 SV=3		0	33	FALSE	10	191	9	324	35.9	9.88	611.95	8	10	1	0.933	0.77	0.525	0.49	0.966	0.513	0.85	0.707	0.791	0.54	0.817	1.071	1.289	0.586	1.788	1.2258e+06	1.14313e+06	943470	643224		1.18446e+06	628257	1.04148e+06	866274		661866	1.0017e+06	1.31271e+06	1.58015e+06	High	High	High
High	Master Protein	P10809	60 kDa heat shock protein, mitochondrial OS=Homo sapiens OX=9606 GN=HSPD1 PE=1 SV=2		0	36	FALSE	21	103	21	573	61	5.87	247	18	19	0	0.462	0.818	0.225	0.175	0.433	0.31	0.328	0.368	0.141	0.305	0.349	0.292	0.431	0.326	0.369	1.53807e+06	710024	1.25822e+06	346007		665236	476197	504017	565291		468751	537425	449792	663418	High	High	High
High	Master Protein	Q9UKV3	Apoptotic chromatin condensation inducer in the nucleus OS=Homo sapiens OX=9606 GN=ACIN1 PE=1 SV=2		0	19	FALSE	28	195	3	1341	151.8	6.43	326.37	21	27	30	0.992	0.899	0.692	0.711	0.906	0.787	0.932	1.137	0.995	0.696	0.566	1.119	0.997	4.803	0.653	5.46478e+06	5.41895e+06	4.91033e+06	3.7808e+06		4.9531e+06	4.30188e+06	5.09558e+06	6.21261e+06		3.80188e+06	3.09454e+06	6.11468e+06	5.44976e+06	High	High	High
High	Master Protein	P19338	Nucleolin OS=Homo sapiens OX=9606 GN=NCL PE=1 SV=3		0	39	FALSE	30	199	30	710	76.6	4.7	480.87	23	26	0	0.678	1.721	0.595	1.381	0.554	0.705	0.579	0.565	0.446	0.774	0.681	0.542	0.659	0.442	1.153	3.72885e+06	2.52891e+06	6.41837e+06	2.21837e+06		2.06713e+06	2.62946e+06	2.1597e+06	2.10669e+06		2.88672e+06	2.53918e+06	2.01988e+06	2.45657e+06	High	High	High
High	Master Protein	P07910-2	Isoform C1 of Heterogeneous nuclear ribonucleoproteins C1/C2 OS=Homo sapiens OX=9606 GN=HNRNPC		0	60	FALSE	21	276	21	293	32.3	5.08	800.02	13	18	0	0.668	0.832	0.313	0.757	0.516	0.286	0.626	0.541	0.773	0.326	0.301	0.58	0.306	1.356	0.242	4.93905e+06	3.30156e+06	4.11037e+06	1.54556e+06		2.54826e+06	1.41434e+06	3.0901e+06	2.6698e+06		1.60948e+06	1.48788e+06	2.86519e+06	1.51075e+06	High	High	High
High	Master Protein	P10412	Histone H1.4 OS=Homo sapiens OX=9606 GN=HIST1H1E PE=1 SV=2		0	62	FALSE	27	125	12	219	21.9	11.03	211.41	21	26	19	1.023	1.731	0.859	1.16	0.807	0.781	0.651	0.487	0.708	1.017	3.698	0.58	1.062	0.01	1.262	3.53133e+06	3.61273e+06	6.11148e+06	3.03468e+06		2.85151e+06	2.75788e+06	2.29904e+06	1.71997e+06		3.59195e+06	1.30584e+07	2.04827e+06	3.75058e+06	High	High	High
High	Master Protein	Q5QNW6	Histone H2B type 2-F OS=Homo sapiens OX=9606 GN=HIST2H2BF PE=1 SV=3		0	79	FALSE	18	197	2	126	13.9	10.32	282.89	17	17	21	0.529	0.842	0.836	0.503	0.493	1.02	0.421	0.674	0.454	1.054	1.25	0.445	0.672	2.725	1.191	1.32756e+07	7.01739e+06	1.11821e+07	1.10918e+07		6.54696e+06	1.35368e+07	5.58644e+06	8.95171e+06		1.39978e+07	1.66008e+07	5.9051e+06	8.92268e+06	High	High	High
High	Master Protein	O75475	PC4 and SFRS1-interacting protein OS=Homo sapiens OX=9606 GN=PSIP1 PE=1 SV=1		0	15	FALSE	8	107	8	530	60.1	9.13	299.79	6	8	0	0.708	0.644	0.556	0.162	0.691	0.428	0.753	0.887	0.714	0.423	0.581	0.747	1.4	1.983	1.947	1.10682e+06	783553	712981	615208		765196	473959	833810	981529		468239	642632	826383	1.54983e+06	High	High	High
High	Master Protein	P09651	Heterogeneous nuclear ribonucleoprotein A1 OS=Homo sapiens OX=9606 GN=HNRNPA1 PE=1 SV=5		0	24	FALSE	9	127	8	372	38.7	9.13	222.13	9	8	1	0.537	0.792	0.353	0.512	0.5	0.418	0.541	0.449	0.46	0.433	0.452	0.276	0.273	0.01	0.116	2.68051e+06	1.43866e+06	2.12382e+06	945179		1.34002e+06	1.12019e+06	1.44995e+06	1.20276e+06		1.15971e+06	1.21191e+06	738709	732725	High	High	High
High	Master Protein	P63261	Actin, cytoplasmic 2 OS=Homo sapiens OX=9606 GN=ACTG1 PE=1 SV=1		0	35	FALSE	16	81	16	375	41.8	5.48	149.03	11	15	0	1.049	1.147	0.629	1.374	0.48	0.972	0.532	0.521	0.571	1.501	0.801	0.402	0.576	0.01	0.331	1.55418e+06	1.62967e+06	1.7825e+06	978343		745233	1.51119e+06	826400	808954		2.33312e+06	1.24507e+06	625227	895724	High	High	High
High	Master Protein	P22626	Heterogeneous nuclear ribonucleoproteins A2/B1 OS=Homo sapiens OX=9606 GN=HNRNPA2B1 PE=1 SV=2		0	56	FALSE	14	107	14	353	37.4	8.95	252.99	11	13	0	0.583	1.396	0.814	0.887	0.699	1.179	0.584	0.578	0.283	1.555	1.043	0.417	0.629	0.01	0.492	1.31023e+06	764369	1.82867e+06	1.06602e+06		915645	1.54444e+06	765576	757662		2.03712e+06	1.3661e+06	546261	823980	High	High	High
High	Master Protein	P23588	Eukaryotic translation initiation factor 4B OS=Homo sapiens OX=9606 GN=EIF4B PE=1 SV=2		0	29	FALSE	15	193	15	611	69.1	5.73	452.87	11	15	0	0.859	1.06	1.111	0.935	0.948	2.028	0.947	0.84	0.938	1.869	1.856	1.19	0.944	0.569	1.003	2.1389e+06	1.83799e+06	2.26757e+06	2.37681e+06		2.02804e+06	4.33856e+06	2.02625e+06	1.79721e+06		3.99767e+06	3.96946e+06	2.54462e+06	2.01838e+06	High	High	High
High	Master Protein	P07900	Heat shock protein HSP 90-alpha OS=Homo sapiens OX=9606 GN=HSP90AA1 PE=1 SV=5		0	23	FALSE	20	194	14	732	84.6	5.02	430.11	13	20	6	1.543	0.685	0.496	0.643	0.739	0.296	1.163	0.648	1.204	0.444	0.197	1.365	0.309	1.51	0.038	2.01639e+06	3.11215e+06	1.38195e+06	1.00052e+06		1.48999e+06	596381	2.34484e+06	1.30632e+06		894735	397215	2.75173e+06	622277	High	High	High
High	Master Protein	P49006	MARCKS-related protein OS=Homo sapiens OX=9606 GN=MARCKSL1 PE=1 SV=2		0	91	FALSE	13	155	12	195	19.5	4.67	452.78	9	13	1	1.059	1.012	0.933	0.808	1.132	0.847	0.865	0.837	0.641	0.932	0.884	1.154	0.887	0.01	0.46	664804	703932	672576	620450		752320	562899	575150	556471		619855	587963	766918	589772	High	High	High
High	Master Protein	P49736	DNA replication licensing factor MCM2 OS=Homo sapiens OX=9606 GN=MCM2 PE=1 SV=4		0	12	FALSE	10	388	10	904	101.8	5.52	771.09	9	10	0	1.258	1.399	1.699	1.287	1.153	1.954	1.192	1.13	0.938	1.895	1.847	1.144	0.954	0.01	0.01	1.89267e+06	2.38143e+06	2.64811e+06	3.21613e+06		2.18285e+06	3.69902e+06	2.25609e+06	2.13815e+06		3.58697e+06	3.4953e+06	2.16535e+06	1.8065e+06	High	High	High
High	Master Protein	Q02880	DNA topoisomerase 2-beta OS=Homo sapiens OX=9606 GN=TOP2B PE=1 SV=3		0	12	FALSE	16	137	16	1626	183.2	8	399.52	13	15	0	0.787	0.749	0.563	0.256	0.676	0.521	0.783	0.925	0.633	0.498	0.476	0.702	0.956	0.01	1.538	1.79005e+06	1.40941e+06	1.34148e+06	1.00717e+06		1.20984e+06	932797	1.40107e+06	1.65636e+06		891609	851889	1.25703e+06	1.71072e+06	High	High	High
High	Master Protein	Q14676	Mediator of DNA damage checkpoint protein 1 OS=Homo sapiens OX=9606 GN=MDC1 PE=1 SV=3		0	12	FALSE	11	79	11	2089	226.5	5.47	197.59	7	11	0	1.46	0.721	1.545	0.223	1.297	1.525	1.334	1.186	0.883	1.627	1.23	0.899	1.032	0.01	0.01	244940	357564	176519	378434		317756	373506	326812	290597		398397	301181	220192	252760	High	High	High
High	Master Protein	Q9BQG0	Myb-binding protein 1A OS=Homo sapiens OX=9606 GN=MYBBP1A PE=1 SV=2		0	8	FALSE	9	138	9	1328	148.8	9.28	414.11	8	8	0	0.938	1.28	0.51	1.619	0.748	0.542	0.998	0.805	1.189	0.455	0.527	1.228	1.521	0.307	2.96	1.47215e+06	1.38126e+06	1.88478e+06	751018		1.10057e+06	798309	1.46938e+06	1.18505e+06		669420	775444	1.80712e+06	2.2397e+06	High	High	High
High	Master Protein	Q00839-2	Isoform 2 of Heterogeneous nuclear ribonucleoprotein U OS=Homo sapiens OX=9606 GN=HNRNPU		0	21	FALSE	14	176	14	806	88.9	5.78	497.6	9	13	0	1.198	0.993	1.097	0.33	1.14	1.517	1.333	0.944	0.989	1.569	1.557	0.996	1.085	0.01	1.005	929509	1.11369e+06	923233	1.01968e+06		1.05931e+06	1.40982e+06	1.23942e+06	877874		1.4584e+06	1.44702e+06	925797	1.00873e+06	High	High	High
High	Master Protein	P04406	Glyceraldehyde-3-phosphate dehydrogenase OS=Homo sapiens OX=9606 GN=GAPDH PE=1 SV=3		0	46	FALSE	16	53	16	335	36	8.46	105.53	14	14	0	0.449	0.798	0.286	0.178	0.33	0.36	0.343	0.339	0.37	0.448	0.26	0.148	0.262	0.01	0.074	1.91018e+06	857461	1.5234e+06	546924		629506	688473	654584	647261		856709	496094	282619	499657	High	High	High
High	Master Protein	P11142	Heat shock cognate 71 kDa protein OS=Homo sapiens OX=9606 GN=HSPA8 PE=1 SV=1		0	35	FALSE	18	65	13	646	70.9	5.52	95.07	16	18	5	0.378	0.735	0.294	0.698	0.241	0.339	0.261	0.315	0.31	0.363	0.232	0.192	0.25	0.36	0.01	2.10102e+06	794866	1.54526e+06	616653		505511	712186	548398	660791		763642	486689	402873	525761	High	High	High
High	Master Protein	Q96ST2	Protein IWS1 homolog OS=Homo sapiens OX=9606 GN=IWS1 PE=1 SV=2		0	41	FALSE	22	134	22	819	91.9	4.69	299.9	14	22	0	1.57	0.911	1.421	0.734	1.341	1.178	1.692	1.325	1.596	1.207	1.337	1.126	1.083	0.664	0.985	732846	1.15085e+06	667551	1.04167e+06		982564	863502	1.23988e+06	970673		884657	979977	824964	793763	High	High	High
High	Master Protein	Q9H6F5	Coiled-coil domain-containing protein 86 OS=Homo sapiens OX=9606 GN=CCDC86 PE=1 SV=1		0	30	FALSE	12	117	12	360	40.2	10.33	210.48	11	10	0	1.052	1.116	1.397	0.719	1.443	1.226	1.147	0.986	1.227	1.264	1.476	1.386	1.219	0.42	1.671	1.33516e+06	1.40421e+06	1.49057e+06	1.8655e+06		1.92665e+06	1.63673e+06	1.53196e+06	1.31664e+06		1.68808e+06	1.97028e+06	1.85076e+06	1.62756e+06	High	High	High
High	Master Protein	Q14978	Nucleolar and coiled-body phosphoprotein 1 OS=Homo sapiens OX=9606 GN=NOLC1 PE=1 SV=2		0	42	FALSE	25	159	25	699	73.6	9.47	405.95	14	23	0	0.962	1.299	0.896	0.948	0.926	0.725	1.235	1.395	1.278	0.766	0.622	0.99	1.109	0.01	1.587	2.71566e+06	2.61112e+06	3.5282e+06	2.43447e+06		2.51419e+06	1.96847e+06	3.35516e+06	3.78711e+06		2.08003e+06	1.69008e+06	2.68897e+06	3.01254e+06	High	High	High
High	Master Protein	Q9UNF1	Melanoma-associated antigen D2 OS=Homo sapiens OX=9606 GN=MAGED2 PE=1 SV=2		0	12	FALSE	4	57	4	606	64.9	9.32	169.07	4	4	0	1.096	0.609	1.282	0.01	1.291	1.104	0.936	0.944	0.581	1.419	0.94	0.702	0.863	0.01	0.01	151009	165444	91982.7	193550		194879	166691	141367	142609		214343	141934	105969	130297	High	High	High
High	Master Protein	P05455	Lupus La protein OS=Homo sapiens OX=9606 GN=SSB PE=1 SV=2		0	16	FALSE	7	97	7	408	46.8	7.12	214.9	5	7	0	0.733	0.74	0.53	0.722	0.604	0.515	0.648	0.888	0.421	0.472	0.528	0.865	1.158	0.01	1.683	2.36401e+06	1.73344e+06	1.74952e+06	1.25183e+06		1.42878e+06	1.21634e+06	1.53274e+06	2.09877e+06		1.116e+06	1.24782e+06	2.04498e+06	2.73782e+06	High	High	High
High	Master Protein	P55884	Eukaryotic translation initiation factor 3 subunit B OS=Homo sapiens OX=9606 GN=EIF3B PE=1 SV=3		0	10	FALSE	2	150	2	814	92.4	5	580.95	2	2	0	2.353	0.448	1.88	0.417	1.244	1.072	1.455	2.112	0.622	1.041	0.583	1.103	1.339	0.01	0.01	123076	289651	55103.5	231441		153071	131911	179090	259925		128105	71752	135738	164832	High	High	High
High	Master Protein	P61978	Heterogeneous nuclear ribonucleoprotein K OS=Homo sapiens OX=9606 GN=HNRNPK PE=1 SV=1		0	35	FALSE	12	54	12	463	50.9	5.54	89.43	11	11	0	0.751	0.794	0.738	0.243	0.609	0.918	0.713	0.65	0.405	0.99	0.819	0.544	0.577	0.01	0.626	343603	258196	272866	253688		209391	315382	244949	223331		340273	281507	186989	198162	High	High	High
High	Master Protein	P06733	Alpha-enolase OS=Homo sapiens OX=9606 GN=ENO1 PE=1 SV=2		0	28	FALSE	13	51	12	434	47.1	7.39	85.34	11	12	1	0.478	1.191	0.63	1.126	0.365	1.081	0.375	0.545	0.364	1.21	0.397	0.265	0.433	0.01	0.566	1.81262e+06	865848	2.1589e+06	1.14184e+06		662334	1.95887e+06	679849	988322		2.1927e+06	719318	480957	784227	High	High	High
High	Master Protein	P27824	Calnexin OS=Homo sapiens OX=9606 GN=CANX PE=1 SV=2		0	6	FALSE	4	136	4	592	67.5	4.6	321.03	4	4	0	1.248	0.859	0.658	0.65	1.148	0.581	1.271	1.449	1.283	0.65	0.603	1.109	1.363	1.374	2.267	1.35244e+06	1.68805e+06	1.16133e+06	889306		1.55292e+06	785883	1.7194e+06	1.95938e+06		879668	815946	1.49961e+06	1.8428e+06	High	High	High
High	Master Protein	P38159	RNA-binding motif protein, X chromosome OS=Homo sapiens OX=9606 GN=RBMX PE=1 SV=3		0	40	FALSE	21	89	9	391	42.3	10.05	69.84	17	16	12	0.837	1.032	1.097	0.843	0.879	1.535	0.801	0.779	0.505	1.984	2.081	0.933	0.878	0.01	0.217	1.41946e+06	1.18748e+06	1.46503e+06	1.55728e+06		1.24731e+06	2.17919e+06	1.13657e+06	1.10534e+06		2.81678e+06	2.95445e+06	1.32415e+06	1.24627e+06	High	High	High
High	Master Protein	Q8NC51	Plasminogen activator inhibitor 1 RNA-binding protein OS=Homo sapiens OX=9606 GN=SERBP1 PE=1 SV=2		0	37	FALSE	15	97	3	408	44.9	8.65	229.33	12	13	13	0.681	0.875	0.719	0.586	0.73	0.968	0.661	0.708	0.636	1.08	1.467	0.819	0.923	0.404	1.597	1.2847e+06	874399	1.12361e+06	923944		938058	1.24352e+06	849019	909551		1.38766e+06	1.88462e+06	1.05228e+06	1.18532e+06	High	High	High
High	Master Protein	O43719	HIV Tat-specific factor 1 OS=Homo sapiens OX=9606 GN=HTATSF1 PE=1 SV=1		0	23	FALSE	18	99	18	755	85.8	4.4	184.61	11	18	0	2.608	0.927	1.004	1.69	4.026	0.759	6.31	1.484	7.239	0.743	0.511	1.034	0.596	0.01	0.079	954426	2.48871e+06	885188	958001		3.84295e+06	724368	6.02222e+06	1.41626e+06		708760	487902	987078	568713	High	High	High
High	Master Protein	P49321-3	Isoform 3 of Nuclear autoantigenic sperm protein OS=Homo sapiens OX=9606 GN=NASP		0	20	FALSE	12	105	12	790	86.2	4.35	171.13	10	11	0	1.65	0.818	1.578	0.635	0.886	0.882	1.144	1.178	1.081	0.777	0.488	0.819	0.336	0.01	0.01	2.06332e+06	3.40395e+06	1.68684e+06	3.25641e+06		1.82801e+06	1.82072e+06	2.36093e+06	2.43119e+06		1.60316e+06	1.0078e+06	1.69065e+06	692988	High	High	High
High	Master Protein	Q14157-1	Isoform 2 of Ubiquitin-associated protein 2-like OS=Homo sapiens OX=9606 GN=UBAP2L		0	7	FALSE	7	125	7	983	103.9	6.98	288.37	6	7	0	1.348	1.266	0.921	1.657	1.079	0.78	1.244	1.177	1.506	0.603	0.734	0.926	1.117	0.01	1.796	1.24327e+06	1.67609e+06	1.57456e+06	1.14525e+06		1.34097e+06	969246	1.54635e+06	1.46287e+06		749951	912654	1.15148e+06	1.3888e+06	High	High	High
High	Master Protein	Q9H7N4	Splicing factor, arginine/serine-rich 19 OS=Homo sapiens OX=9606 GN=SCAF1 PE=1 SV=3		0	9	FALSE	12	86	12	1312	139.2	9.25	171.17	7	12	0	1.224	0.828	1.164	0.616	1.051	1.12	1.13	1.138	1.228	1.032	1.123	0.9	0.857	0.01	0.737	634970	777189	525794	739069		667411	710885	717254	722370		655256	712760	571338	544315	High	High	High
High	Master Protein	P08238	Heat shock protein HSP 90-beta OS=Homo sapiens OX=9606 GN=HSP90AB1 PE=1 SV=4		0	27	FALSE	19	199	13	724	83.2	5.03	418.49	11	19	0	1.104	0.669	0.424	0.588	0.663	0.297	0.894	0.703	0.881	0.373	0.234	1.33	0.5	1.306	0.242	2.14328e+06	2.36701e+06	1.43377e+06	908099		1.42053e+06	636653	1.91594e+06	1.50578e+06		798649	501810	2.85129e+06	1.07111e+06	High	High	High
High	Master Protein	P29966	Myristoylated alanine-rich C-kinase substrate OS=Homo sapiens OX=9606 GN=MARCKS PE=1 SV=4		0	39	FALSE	11	109	10	332	31.5	4.45	240.83	9	11	0	1.143	0.996	0.854	0.714	1.287	0.803	0.939	0.701	0.974	0.718	0.675	0.866	0.637	0.01	0.3	975475	1.11487e+06	971188	832882		1.25532e+06	783674	916335	684143		700630	658574	844829	621094	High	High	High
High	Master Protein	Q05519	Serine/arginine-rich splicing factor 11 OS=Homo sapiens OX=9606 GN=SRSF11 PE=1 SV=1		0	18	FALSE	16	100	16	484	53.5	10.52	174.39	10	14	0	0.802	1.035	0.681	1.35	1.197	0.467	1.159	0.758	1.304	0.481	0.653	1.252	1.127	0.436	1.954	1.88261e+06	1.50995e+06	1.9486e+06	1.28169e+06		2.25308e+06	878239	2.18201e+06	1.42686e+06		905703	1.22933e+06	2.35721e+06	2.1213e+06	High	High	High
High	Master Protein	Q13523	Serine/threonine-protein kinase PRP4 homolog OS=Homo sapiens OX=9606 GN=PRPF4B PE=1 SV=3		0	18	FALSE	27	141	27	1007	116.9	10.26	190.52	14	25	0	0.916	0.923	0.802	1.076	1.003	0.975	1.069	1.086	1.344	0.916	1.029	1.109	1.103	0.429	1.159	3.40654e+06	3.12073e+06	3.14423e+06	2.73256e+06		3.41707e+06	3.32267e+06	3.64145e+06	3.69915e+06		3.12198e+06	3.50439e+06	3.77944e+06	3.75608e+06	High	High	High
High	Master Protein	Q6PKG0	La-related protein 1 OS=Homo sapiens OX=9606 GN=LARP1 PE=1 SV=2		0	15	FALSE	11	82	11	1096	123.4	8.82	168.24	6	11	0	1.061	1	1.066	2.924	1.25	1.321	1.416	1.022	1.866	1.362	1.542	0.812	1.614	0.01	1.548	342745	363556	342609	365244		428541	452629	485497	350221		466809	528679	278315	553114	High	High	High
High	Master Protein	Q71U36	Tubulin alpha-1A chain OS=Homo sapiens OX=9606 GN=TUBA1A PE=1 SV=1		0	34	FALSE	12	73	12	451	50.1	5.06	140.46	9	11	0	1.241	1.091	0.885	0.01	0.805	1.422	0.798	0.863	1.268	2.313	0.748	0.436	0.503	0.01	0.01	365791	454107	399047	323592		294490	520213	291796	315743		845979	273766	159620	184024	High	High	High
High	Master Protein	Q8NE71	ATP-binding cassette sub-family F member 1 OS=Homo sapiens OX=9606 GN=ABCF1 PE=1 SV=2		0	7	FALSE	8	133	8	845	95.9	6.8	407.51	7	8	0	0.751	0.876	0.457	1.095	0.661	0.463	0.744	0.839	0.774	0.361	0.48	0.745	1.092	0.01	1.438	883921	663463	773915	404353		584675	409272	657820	741869		319280	424203	658563	965160	High	High	High
High	Master Protein	Q86XP3	ATP-dependent RNA helicase DDX42 OS=Homo sapiens OX=9606 GN=DDX42 PE=1 SV=1		0	10	FALSE	4	56	4	938	102.9	7.02	190.67	4	4	0	1.293	0.937	0.845	0.01	0.915	0.791	1.096	1.599	0.839	0.589	0.391	0.73	1.299	0.01	0.01	69266	89536.3	64916.7	58518.3		63406	54765.1	75939.3	110758		40782.8	27049.6	50546.3	89950.5	High	High	High
High	Master Protein	Q07955	Serine/arginine-rich splicing factor 1 OS=Homo sapiens OX=9606 GN=SRSF1 PE=1 SV=2		0	22	FALSE	13	187	10	248	27.7	10.36	177.53	8	13	0	0.993	0.872	1.821	0.68	1.318	1.94	1.281	1.58	0.752	1.821	1.743	1.774	1.878	0.468	2.069	5.36873e+06	5.33279e+06	4.67924e+06	9.77807e+06		7.07537e+06	1.04165e+07	6.87809e+06	8.48271e+06		9.77903e+06	9.35843e+06	9.52595e+06	1.00836e+07	High	High	High
High	Master Protein	Q12888	TP53-binding protein 1 OS=Homo sapiens OX=9606 GN=TP53BP1 PE=1 SV=2		0	9	FALSE	11	63	11	1972	213.4	4.7	155.02	10	10	0	0.89	1.636	0.748	2.116	0.733	1.192	0.829	1.043	0.88	0.883	0.81	0.959	1.111	0.01	1.395	1.12061e+06	997468	1.8338e+06	838276		821461	1.33564e+06	928778	1.16884e+06		989569	907147	1.07518e+06	1.2446e+06	High	High	High
High	Master Protein	Q6P2E9	Enhancer of mRNA-decapping protein 4 OS=Homo sapiens OX=9606 GN=EDC4 PE=1 SV=1		0	8	FALSE	8	45	8	1401	151.6	5.86	149.68	6	7	0	0.793	1.036	0.733	0.826	0.706	0.817	0.739	0.904	0.738	0.839	0.914	0.625	1.516	0.01	1.345	175803	139449	182107	128857		124185	143655	129996	158959		147457	160668	109964	266494	High	High	High
High	Master Protein	O00264	Membrane-associated progesterone receptor component 1 OS=Homo sapiens OX=9606 GN=PGRMC1 PE=1 SV=3		0	28	FALSE	6	101	6	195	21.7	4.7	212.96	5	6	0	1.001	0.69	0.461	0.01	0.708	0.433	0.876	1.155	0.448	0.496	0.327	1.039	0.727	0.01	0.221	425411	425810	293469	196059		301053	184167	372844	491507		210900	139037	441808	309445	High	High	High
High	Master Protein	Q7L4I2	Arginine/serine-rich coiled-coil protein 2 OS=Homo sapiens OX=9606 GN=RSRC2 PE=1 SV=1		0	12	FALSE	8	50	8	434	50.5	11.33	67.61	7	7	0	0.898	0.961	0.787	0.775	0.944	0.687	0.853	1.061	1.151	0.641	0.774	1.139	1.024	0.417	1.623	1.16521e+06	1.0468e+06	1.12016e+06	917230		1.09947e+06	800609	994379	1.23603e+06		746640	902452	1.32752e+06	1.1936e+06	High	High	High
High	Master Protein	P62805	Histone H4 OS=Homo sapiens OX=9606 GN=HIST1H4A PE=1 SV=2		0	70	FALSE	11	39	11	103	11.4	11.36	65.04	6	11	0	0.748	0.926	0.773	0.41	0.871	1.175	0.694	0.537	0.5	1.298	0.827	0.395	0.377	0.01	0.151	977817	731431	905682	756306		851430	1.14906e+06	678971	525319		1.26949e+06	808214	385891	368689	High	High	High
High	Master Protein	Q92804	TATA-binding protein-associated factor 2N OS=Homo sapiens OX=9606 GN=TAF15 PE=1 SV=1		0	18	FALSE	4	103	4	592	61.8	8.02	332	4	4	0	0.911	0.687	0.649	0.01	0.966	0.945	0.883	0.741	0.284	0.712	0.751	0.311	0.519	0.01	0.01	246919	225037	169583	160202		238580	233313	218119	182889		175820	185508	76855	128231	High	High	High
High	Master Protein	Q14839	Chromodomain-helicase-DNA-binding protein 4 OS=Homo sapiens OX=9606 GN=CHD4 PE=1 SV=2		0	4	FALSE	7	77	7	1912	217.9	5.86	149.51	7	7	0	1.099	1.124	0.871	1.413	0.791	0.684	0.982	1.138	1.078	0.657	0.66	1.079	0.996	0.01	0.851	1.62941e+06	1.78993e+06	1.83098e+06	1.41994e+06		1.28828e+06	1.11371e+06	1.5993e+06	1.85493e+06		1.07016e+06	1.07612e+06	1.75744e+06	1.62241e+06	High	High	High
High	Master Protein	P16949	Stathmin OS=Homo sapiens OX=9606 GN=STMN1 PE=1 SV=3		0	41	FALSE	8	57	8	149	17.3	5.97	111.33	7	7	0	0.689	0.785	0.752	0.634	0.886	1.669	0.62	0.795	0.41	0.946	0.855	0.995	1.029	0.01	1.428	1.68834e+06	1.16264e+06	1.32503e+06	1.27034e+06		1.49601e+06	2.81705e+06	1.04727e+06	1.34227e+06		1.59707e+06	1.44294e+06	1.67925e+06	1.7369e+06	High	High	High
High	Master Protein	Q9BW71	HIRA-interacting protein 3 OS=Homo sapiens OX=9606 GN=HIRIP3 PE=1 SV=3		0	29	FALSE	13	69	13	556	61.9	8.54	136.57	9	13	0	0.693	0.679	0.95	0.251	0.61	1.086	0.669	1.132	0.504	0.9	1.119	0.894	1.231	0.01	1.537	579561	401614	393727	550422		353495	629595	387634	656293		521345	648769	518311	713559	High	High	High
High	Master Protein	P07437	Tubulin beta chain OS=Homo sapiens OX=9606 GN=TUBB PE=1 SV=2		0	17	FALSE	7	38	3	444	49.6	4.89	61.93	5	7	4	0.768	1.649	0.667	2.096	0.428	1.27	0.443	0.828	0.535	2.087	0.752	0.291	0.335	0.01	0.169	549118	421741	905559	366351		235271	697110	243509	454595		1.14609e+06	412770	159574	183945	High	High	High
High	Master Protein	P27816	Microtubule-associated protein 4 OS=Homo sapiens OX=9606 GN=MAP4 PE=1 SV=3		0	15	FALSE	14	89	14	1152	120.9	5.43	154.29	10	14	0	1.019	0.855	0.812	0.739	0.982	0.704	1.002	0.883	0.681	0.69	0.567	0.838	0.811	1.523	0.503	879028	895914	751570	713687		862816	618608	880826	775923		606632	498835	736418	713022	High	High	High
High	Master Protein	Q9NTI5	Sister chromatid cohesion protein PDS5 homolog B OS=Homo sapiens OX=9606 GN=PDS5B PE=1 SV=1		0	6	FALSE	9	73	9	1447	164.6	8.47	165.18	6	9	0	1.385	1.141	0.85	1.369	1.348	0.855	1.418	1.118	1.488	0.618	0.754	0.805	1.059	0.01	0.606	1.05587e+06	1.46257e+06	1.20483e+06	898017		1.42291e+06	902611	1.49717e+06	1.18069e+06		652008	795645	849730	1.11768e+06	High	High	High
High	Master Protein	P35579	Myosin-9 OS=Homo sapiens OX=9606 GN=MYH9 PE=1 SV=4		0	3	FALSE	6	126	6	1960	226.4	5.6	358.51	5	6	0	1.162	1.207	0.514	1.076	0.978	0.333	1.068	0.895	1.157	0.393	0.363	0.966	0.92	0.01	0.904	985755	1.14563e+06	1.18983e+06	507160		964140	327881	1.05301e+06	882452		387117	357837	951873	906988	High	High	High
High	Master Protein	P07197	Neurofilament medium polypeptide OS=Homo sapiens OX=9606 GN=NEFM PE=1 SV=3		0	14	FALSE	13	68	13	916	102.4	4.91	118.64	10	12	0	0.893	1.506	0.617	1.292	0.887	0.574	1.191	1.086	1.398	0.508	0.538	1.015	1.146	0.01	1.895	1.64317e+06	1.46689e+06	2.47493e+06	1.01311e+06		1.45751e+06	943525	1.95622e+06	1.78461e+06		834643	883292	1.66845e+06	1.88333e+06	High	High	High
High	Master Protein	P51858	Hepatoma-derived growth factor OS=Homo sapiens OX=9606 GN=HDGF PE=1 SV=1		0	43	FALSE	11	73	11	240	26.8	4.73	119.65	7	11	0	1.034	0.924	0.628	1.049	1.386	0.562	1.355	0.946	1.562	0.521	0.488	1.153	1.184	3.862	2.027	806565	833647	745323	506773		1.11753e+06	453185	1.09324e+06	763077		420570	393889	930047	955110	High	High	High
High	Master Protein	Q9BTA9	WW domain-containing adapter protein with coiled-coil OS=Homo sapiens OX=9606 GN=WAC PE=1 SV=3		0	13	FALSE	8	42	8	647	70.7	9.45	62.31	7	7	0	0.873	1.239	0.924	2.071	1.389	1.075	1.304	0.981	1.843	0.977	1.241	1.005	1.238	11.481	2.229	405689	354315	502832	374933		563683	435923	528858	397900		396237	503366	407690	502410	High	High	High
High	Master Protein	Q15185	Prostaglandin E synthase 3 OS=Homo sapiens OX=9606 GN=PTGES3 PE=1 SV=1		0	33	FALSE	3	195	3	160	18.7	4.54	619.45	3	3	0	2.666	0.345	1.343	0.01	1.836	0.948	2.131	1.261	0.968	0.912	0.32	1.448	0.739	0.01	0.01	300335	800603	103472	403441		551426	284803	640143	378729		273835	96098.8	434797	221860	High	High	High
High	Master Protein	Q13595	Transformer-2 protein homolog alpha OS=Homo sapiens OX=9606 GN=TRA2A PE=1 SV=1		0	33	FALSE	15	220	7	282	32.7	11.27	212.28	8	14	4	0.898	0.829	1.081	0.757	0.772	1.209	0.851	1.531	0.625	1.25	1.919	1.37	2.026	7.889	0.844	433732	389461	359621	469067		335042	524252	369199	663918		542200	832406	594147	878917	High	High	High
High	Master Protein	P05387	60S acidic ribosomal protein P2 OS=Homo sapiens OX=9606 GN=RPLP2 PE=1 SV=1		0	51	FALSE	6	328	4	115	11.7	4.54	881.87	4	6	8	1.168	0.609	0.543	0.261	0.937	0.384	0.674	0.797	0.549	0.361	0.226	0.879	0.817	1.185	0.925	2.26024e+06	2.63982e+06	1.37549e+06	1.22772e+06		2.11759e+06	867992	1.52418e+06	1.80175e+06		816332	510592	1.98688e+06	1.84677e+06	High	High	High
High	Master Protein	P47914	60S ribosomal protein L29 OS=Homo sapiens OX=9606 GN=RPL29 PE=1 SV=2		0	21	FALSE	5	23	5	159	17.7	11.66	30.9	4	5	0	0.922	0.966	0.733	1.215	1.035	0.771	0.862	0.575	0.955	0.783	1.134	1.089	0.982	0.01	0.927	607984	560370	587362	445941		629280	468961	524218	349865		475835	689499	661931	596907	High	High	High
High	Master Protein	Q8WWM7	Ataxin-2-like protein OS=Homo sapiens OX=9606 GN=ATXN2L PE=1 SV=2		0	10	FALSE	8	38	8	1075	113.3	8.59	77.89	7	8	0	0.723	1.237	0.499	1.582	0.754	0.613	0.736	0.788	0.781	0.514	0.752	0.873	1.161	0.01	0.92	452620	327051	560091	225734		341420	277303	333189	356515		232563	340596	395160	525459	High	High	High
High	Master Protein	Q96T58	Msx2-interacting protein OS=Homo sapiens OX=9606 GN=SPEN PE=1 SV=1		0	5	FALSE	16	79	16	3664	402	7.64	110.67	12	13	0	0.916	1.069	0.904	0.876	0.645	0.921	0.802	1.017	0.774	0.974	1.196	1.125	1.135	0.01	0.783	1.39351e+06	1.27596e+06	1.4901e+06	1.25941e+06		898194	1.28363e+06	1.11732e+06	1.41677e+06		1.35732e+06	1.66595e+06	1.56836e+06	1.58191e+06	High	High	High
High	Master Protein	Q5T200	Zinc finger CCCH domain-containing protein 13 OS=Homo sapiens OX=9606 GN=ZC3H13 PE=1 SV=1		0	12	FALSE	23	117	23	1668	196.5	9.42	166.73	12	20	0	1.063	0.923	1.293	0.92	1.207	1.616	1.057	1.161	1.338	1.547	1.39	1.229	1.316	0.501	1.729	994338	1.05747e+06	917872	1.28526e+06		1.19994e+06	1.6067e+06	1.05113e+06	1.15463e+06		1.53796e+06	1.3824e+06	1.22185e+06	1.30843e+06	High	High	High
High	Master Protein	P02545	Prelamin-A/C OS=Homo sapiens OX=9606 GN=LMNA PE=1 SV=1		0	5	FALSE	6	76	6	664	74.1	7.02	180.44	4	6	0	0.634	0.865	1.758	1.681	0.895	2.496	0.732	1.274	1.347	2.163	1.799	0.749	1.385	1.999	1.731	644161	408387	556926	1.13252e+06		576358	1.60791e+06	471426	820795		1.39337e+06	1.15854e+06	482253	892385	High	High	High
High	Master Protein	P43243	Matrin-3 OS=Homo sapiens OX=9606 GN=MATR3 PE=1 SV=2		0	10	FALSE	11	79	11	847	94.6	6.25	110.69	9	10	0	1.087	0.82	0.595	0.937	0.833	0.559	1.014	1.089	1.262	0.565	0.45	0.887	0.838	0.01	1.057	2.15547e+06	2.34242e+06	1.76689e+06	1.28318e+06		1.79446e+06	1.2053e+06	2.18669e+06	2.34825e+06		1.21883e+06	969032	1.91104e+06	1.80521e+06	High	High	High
High	Master Protein	P17096	High mobility group protein HMG-I/HMG-Y OS=Homo sapiens OX=9606 GN=HMGA1 PE=1 SV=3		0	51	FALSE	6	107	6	107	11.7	10.32	281.17	6	6	0	1.202	1.484	0.895	1.088	1.36	0.424	1.409	1.003	1.4	0.44	0.469	0.635	1.467	0.01	2.429	1.04234e+06	1.25252e+06	1.54674e+06	932451		1.41766e+06	442204	1.4689e+06	1.04544e+06		458418	488880	661946	1.52916e+06	High	High	High
High	Master Protein	Q13283	Ras GTPase-activating protein-binding protein 1 OS=Homo sapiens OX=9606 GN=G3BP1 PE=1 SV=1		0	10	FALSE	2	136	2	466	52.1	5.52	362.37	2	2	0	3.639	0.174	3.835	0.01	2.581	3.412	3.738	2.939	1.308	2.883	1.264	1.509	1.778	0.01	0.01	75371	274271	13088.8	289047		194522	257132	281703	221488		217322	95253.4	113734	134001	High	High	High
High	Master Protein	Q9H307	Pinin OS=Homo sapiens OX=9606 GN=PNN PE=1 SV=5		0	13	FALSE	10	89	10	717	81.6	7.14	203.51	8	9	0	1.218	0.789	1.135	0.752	1.192	1.211	1.22	1.293	1.376	1.091	0.851	1.311	1.414	0.01	1.006	1.49135e+06	1.81647e+06	1.17679e+06	1.6928e+06		1.77741e+06	1.80528e+06	1.81967e+06	1.9283e+06		1.62776e+06	1.26917e+06	1.9552e+06	2.10836e+06	High	High	High
High	Master Protein	P51991	Heterogeneous nuclear ribonucleoprotein A3 OS=Homo sapiens OX=9606 GN=HNRNPA3 PE=1 SV=2		0	12	FALSE	4	43	3	378	39.6	9.01	117.51	3	3	0	1.138	1.283	1.061	1.05	1.005	1.593	1.109	1.124	1.089	1.568	1.669	0.903	1.043	0.01	1.057	299027	340414	383776	317146		300398	476384	331492	336183		468746	499134	269896	311811	High	High	High
High	Master Protein	Q9NYV4	Cyclin-dependent kinase 12 OS=Homo sapiens OX=9606 GN=CDK12 PE=1 SV=2		0	14	FALSE	17	74	16	1490	164.1	9.44	102.65	13	16	1	1.249	1.075	1.078	0.739	1.342	1.067	1.565	1.071	1.073	0.756	0.976	1.125	0.929	0.637	0.795	1.00857e+06	1.25963e+06	1.08375e+06	1.0871e+06		1.35302e+06	1.07575e+06	1.57852e+06	1.0802e+06		762828	984436	1.13476e+06	937220	High	High	High
High	Master Protein	O43491	Band 4.1-like protein 2 OS=Homo sapiens OX=9606 GN=EPB41L2 PE=1 SV=1		0	11	FALSE	10	59	10	1005	112.5	5.44	160.03	6	10	0	0.827	0.932	0.6	0.181	0.758	0.615	0.707	0.785	0.635	0.587	0.598	0.759	0.781	0.01	0.623	451216	373327	420588	270635		341820	277487	319137	354383		265013	269803	342600	352203	High	High	High
High	Master Protein	Q9BZZ5	Apoptosis inhibitor 5 OS=Homo sapiens OX=9606 GN=API5 PE=1 SV=3		0	4	FALSE	5	49	5	524	59	7.34	78.78	5	5	0	1.02	0.909	0.645	0.654	0.713	0.602	0.891	1.163	1.154	0.505	0.523	0.767	0.944	0.01	0.689	941325	959961	855967	607242		671626	566984	838292	1.09475e+06		474922	492357	721584	888394	High	High	High
High	Master Protein	Q15424	Scaffold attachment factor B1 OS=Homo sapiens OX=9606 GN=SAFB PE=1 SV=4		0	14	FALSE	7	93	7	915	102.6	5.47	298.68	5	7	0	1.316	0.742	0.736	0.341	1.254	0.65	1.362	1.215	0.871	0.717	0.723	1.449	1.227	5.294	1.502	359993	473628	267155	265020		451567	234121	490233	437370		257958	260288	521611	441796	High	High	High
High	Master Protein	P52926	High mobility group protein HMGI-C OS=Homo sapiens OX=9606 GN=HMGA2 PE=1 SV=1		0	71	FALSE	7	79	7	109	11.8	10.62	205.57	5	7	0	0.826	1.101	0.738	0.58	0.931	0.611	0.896	0.864	0.625	0.565	0.757	1.117	1.758	0.01	2.32	971010	801604	1.06896e+06	716359		904222	593478	869722	839428		548166	734826	1.08457e+06	1.70676e+06	High	High	High
High	Master Protein	O76021	Ribosomal L1 domain-containing protein 1 OS=Homo sapiens OX=9606 GN=RSL1D1 PE=1 SV=3		0	11	FALSE	7	78	7	490	54.9	10.13	154.07	6	6	0	0.929	1.266	0.47	1.583	0.781	0.503	0.877	0.765	1.022	0.479	0.433	0.973	0.973	0.01	1.593	998956	928197	1.26423e+06	469154		780383	502815	875916	764498		478010	432572	971909	972402	High	High	High
High	Master Protein	P60174-1	Isoform 2 of Triosephosphate isomerase OS=Homo sapiens OX=9606 GN=TPI1		0	32	FALSE	8	28	8	249	26.7	6.9	56.07	5	7	0	0.597	0.978	0.377	0.619	1.717	0.473	2.066	0.503	1.035	0.524	0.306	0.232	0.438	0.01	0.01	676289	404061	661528	255294		1.16121e+06	319877	1.39691e+06	340027		354590	206681	157068	296007	High	High	High
High	Master Protein	Q86VM9	Zinc finger CCCH domain-containing protein 18 OS=Homo sapiens OX=9606 GN=ZC3H18 PE=1 SV=2		0	14	FALSE	17	88	17	953	106.3	8.32	85.55	12	17	0	1.375	0.965	1.179	1.046	1.227	0.988	1.198	1.178	1.102	0.843	0.777	1.086	0.95	0.01	0.802	2.86644e+06	3.94065e+06	2.76686e+06	3.37915e+06		3.51798e+06	2.8333e+06	3.43303e+06	3.37569e+06		2.41718e+06	2.22599e+06	3.11161e+06	2.72433e+06	High	High	High
High	Master Protein	Q96T23	Remodeling and spacing factor 1 OS=Homo sapiens OX=9606 GN=RSF1 PE=1 SV=2		0	5	FALSE	6	31	6	1441	163.7	5.01	66.45	5	6	0	1.1	0.663	0.717	0.01	0.787	0.813	1.008	1.182	0.86	0.811	0.918	0.881	0.869	0.01	0.618	253542	278939	168084	181729		199419	206060	255504	299801		205747	232625	223262	220452	High	High	High
High	Master Protein	P11388	DNA topoisomerase 2-alpha OS=Homo sapiens OX=9606 GN=TOP2A PE=1 SV=3		0	8	FALSE	15	113	15	1531	174.3	8.72	252.5	8	15	0	0.704	1.328	0.44	1.314	0.513	0.362	0.63	1.003	0.642	0.475	0.385	0.788	1.173	0.01	1.356	819372	576950	1.08813e+06	360222		420114	296331	516503	822080		389286	315769	645522	960891	High	High	High
High	Master Protein	Q7Z4V5	Hepatoma-derived growth factor-related protein 2 OS=Homo sapiens OX=9606 GN=HDGFL2 PE=1 SV=1		0	28	FALSE	16	99	16	671	74.3	7.49	202.95	10	14	0	1.01	1.181	1.534	0.789	0.957	0.715	1.467	1.82	1.602	0.78	0.777	1.056	1.225	0.871	1.413	782290	790323	923848	1.1999e+06		748618	559005	1.1475e+06	1.42351e+06		610465	607786	825757	958263	High	High	High
High	Master Protein	Q96CX2	BTB/POZ domain-containing protein KCTD12 OS=Homo sapiens OX=9606 GN=KCTD12 PE=1 SV=1		0	19	FALSE	4	39	4	325	35.7	5.64	117.02	3	4	0	1.941	0.939	1.418	2.872	1.244	1.182	1.972	1.309	1.531	1.373	0.904	0.768	1.256	0.01	0.01	65683.9	127506	61647.4	93165.5		81683.5	77631.9	129538	85973.4		90213	59387.1	50449.8	82466.8	High	High	High
High	Master Protein	Q13541	Eukaryotic translation initiation factor 4E-binding protein 1 OS=Homo sapiens OX=9606 GN=EIF4EBP1 PE=1 SV=3		0	52	FALSE	9	126	9	118	12.6	5.48	265.47	9	7	0	0.996	1.29	0.762	1.454	2.174	0.71	1.736	0.804	1.541	0.793	1.205	1.284	1.072	1.827	0.368	820011	816819	1.05815e+06	624773		1.78244e+06	581958	1.42342e+06	659042		650486	987716	1.05282e+06	879358	High	High	High
High	Master Protein	Q6FI13	Histone H2A type 2-A OS=Homo sapiens OX=9606 GN=HIST2H2AA3 PE=1 SV=3		0	66	FALSE	11	65	1	130	14.1	10.9	83.71	6	10	11	0.661	0.724	0.977	0.436	0.648	0.888	0.595	0.854	0.523	1.492	1.276	0.504	0.549	0.01	0.911	4.33212e+06	2.86534e+06	3.13513e+06	4.23065e+06		2.80613e+06	3.84522e+06	2.57656e+06	3.69872e+06		6.4631e+06	5.52676e+06	2.18446e+06	2.37763e+06	High	High	High
High	Master Protein	Q9Y3T9	Nucleolar complex protein 2 homolog OS=Homo sapiens OX=9606 GN=NOC2L PE=1 SV=4		0	10	FALSE	7	131	7	749	84.9	5.62	350.28	4	7	0	1.264	0.808	0.878	1.174	1.071	1.004	1.279	1.226	1.434	0.816	0.892	1.185	1.234	0.01	0.405	986670	1.24679e+06	797246	866778		1.05691e+06	991043	1.26204e+06	1.20973e+06		805457	880243	1.16946e+06	1.21707e+06	High	High	High
High	Master Protein	Q8WUB8	PHD finger protein 10 OS=Homo sapiens OX=9606 GN=PHF10 PE=1 SV=3		0	16	FALSE	4	37	4	498	56	6.62	103.3	4	4	0	0.84	0.56	0.624	0.329	0.438	0.541	0.553	0.899	0.476	0.555	0.753	1.012	0.926	0.01	0.01	198605	166894	111152	123865		87085.8	107361	109778	178449		110172	149507	200979	183866	High	High	High
High	Master Protein	Q14247	Src substrate cortactin OS=Homo sapiens OX=9606 GN=CTTN PE=1 SV=2		0	11	FALSE	5	51	5	550	61.5	5.4	100.07	5	5	0	1.676	0.895	1.486	1.638	1.736	2.499	1.599	1.06	1.726	2.052	3.532	1.022	0.657	0.01	0.01	288208	483123	257873	428307		500188	720225	460907	305623		591517	1.01806e+06	294551	189329	High	High	High
High	Master Protein	Q08945	FACT complex subunit SSRP1 OS=Homo sapiens OX=9606 GN=SSRP1 PE=1 SV=1		0	6	FALSE	4	101	4	709	81	6.87	301.74	2	4	0	1.178	0.452	1.092	0.01	1.011	1.203	1.233	1.434	0.521	1.05	1.035	0.798	0.979	0.01	0.683	188805	222466	85317.9	206170		190842	227191	232882	270702		198320	195401	150747	184782	High	High	High
High	Master Protein	Q92538	Golgi-specific brefeldin A-resistance guanine nucleotide exchange factor 1 OS=Homo sapiens OX=9606 GN=GBF1 PE=1 SV=2		0	3	FALSE	3	54	3	1859	206.3	5.73	130.77	3	3	0	1.578	0.832	2.181	2.079	1.749	3.096	1.773	1.475	1.273	2.791	1.45	1.16	0.724	0.01	0.01	120454	190080	100275	262668		210715	372929	213563	177714		336148	174621	139745	87204.1	High	High	High
High	Master Protein	P62258	14-3-3 protein epsilon OS=Homo sapiens OX=9606 GN=YWHAE PE=1 SV=1		0	31	FALSE	7	53	5	255	29.2	4.74	138.85	4	7	0	1.587	0.702	0.88	0.01	1.584	0.741	1.604	1.415	1.439	0.519	0.475	0.293	0.555	0.01	0.01	94057.4	149279	66051.4	82786.7		149007	69666.3	150844	133127		48852.2	44660.9	27594.5	52176.4	High	High	High
High	Master Protein	Q9UNE7	E3 ubiquitin-protein ligase CHIP OS=Homo sapiens OX=9606 GN=STUB1 PE=1 SV=2		0	8	FALSE	3	42	3	303	34.8	5.87	81.27	3	3	0	0.598	1.078	0.415	1.855	0.685	0.786	0.663	1.287	2.015	0.534	0.913	1.272	4.856	0.01	9.446	337273	201631	363537	140115		231119	265179	223548	434148		180227	307952	428952	1.63773e+06	High	High	High
High	Master Protein	Q13435	Splicing factor 3B subunit 2 OS=Homo sapiens OX=9606 GN=SF3B2 PE=1 SV=2		0	12	FALSE	6	39	6	895	100.2	5.67	115.81	5	6	0	1.494	1.057	1.058	1.691	2.099	0.928	1.591	1.168	2.179	1.186	1.873	0.886	0.949	0.01	0.478	193249	288793	204255	204550		405543	179264	307447	225760		229127	361920	171288	183479	High	High	High
High	Master Protein	Q96T37	RNA-binding protein 15 OS=Homo sapiens OX=9606 GN=RBM15 PE=1 SV=2		0	9	FALSE	9	48	9	977	107.1	10.08	60.62	8	8	0	1.311	1.059	1.176	0.768	1.805	1.184	1.71	1.32	2.041	1.146	0.831	1.175	0.727	0.01	0.489	875139	1.14702e+06	926718	1.02895e+06		1.57999e+06	1.03658e+06	1.49682e+06	1.15501e+06		1.00273e+06	727555	1.02801e+06	636302	High	High	High
High	Master Protein	P05204	Non-histone chromosomal protein HMG-17 OS=Homo sapiens OX=9606 GN=HMGN2 PE=1 SV=3		0	37	FALSE	4	22	3	90	9.4	9.99	38.82	3	4	1	0.451	0.761	0.635	0.316	0.463	0.554	0.364	0.57	0.336	0.785	0.892	0.493	0.491	0.01	0.288	608837	274595	463090	386627		281936	337309	221394	347130		478049	543123	300431	298794	High	High	High
High	Master Protein	P10636	Microtubule-associated protein tau OS=Homo sapiens OX=9606 GN=MAPT PE=1 SV=5		0	9	FALSE	6	51	6	758	78.9	6.71	67.64	6	5	0	0.9	0.838	0.992	0.579	0.794	0.966	0.749	1.139	0.847	0.959	0.909	0.879	1.002	0.01	1.223	767108	690471	643107	760760		608766	741241	574594	873404		735322	697277	674435	768903	High	High	High
High	Master Protein	Q8IZP0	Abl interactor 1 OS=Homo sapiens OX=9606 GN=ABI1 PE=1 SV=4		0.001	7	FALSE	3	18	3	508	55	7.06	16.42	3	3	0	0.737	1.359	1.208	1.376	0.713	2.197	0.589	0.797	0.975	1.686	1.523	0.796	1.139	0.01	1.577	383289	282360	520840	462951		273211	842126	225800	305602		646413	583684	305171	436606	High	High	High
High	Master Protein	P05388	60S acidic ribosomal protein P0 OS=Homo sapiens OX=9606 GN=RPLP0 PE=1 SV=1		0	10	FALSE	3	175	3	317	34.3	5.97	398.82	2	3	0	1.21	0.44	0.832	0.01	0.834	0.851	0.847	0.873	0.01	0.975	0.315	0.728	0.822	0.01	0.01	238493	288538	104847	198507		198797	202880	202099	208115		232508	75083.1	173579	195973	High	High	High
High	Master Protein	P25205	DNA replication licensing factor MCM3 OS=Homo sapiens OX=9606 GN=MCM3 PE=1 SV=3		0	8	FALSE	6	76	6	808	90.9	5.77	219.72	5	6	0	1.301	0.47	0.62	0.158	0.966	0.592	1.05	1.121	0.441	0.56	0.457	0.686	0.925	0.01	0.851	368424	479215	173196	228536		355794	217957	386752	413075		206366	168503	252697	340758	High	High	High
High	Master Protein	Q9NQG5	Regulation of nuclear pre-mRNA domain-containing protein 1B OS=Homo sapiens OX=9606 GN=RPRD1B PE=1 SV=1		0	14	FALSE	3	36	3	326	36.9	5.97	118.42	2	3	0	1.689	1.123	0.903	0.695	1.489	0.735	1.878	1.607	1.475	0.566	0.585	0.756	1.259	0.01	0.719	129907	219457	145924	117310		193460	95528.8	243910	208760		73571.9	75996.8	98205.9	163523	High	High	High
High	Master Protein	Q66K74	Microtubule-associated protein 1S OS=Homo sapiens OX=9606 GN=MAP1S PE=1 SV=2		0	10	FALSE	6	40	6	1059	112.1	7.3	92.48	4	5	0	0.936	1.273	1.128	1.337	0.739	1.441	0.703	1.021	0.203	1.537	1.172	0.99	0.895	0.01	0.759	170345	159517	216872	192182		125854	245543	119675	173965		261902	199709	168579	152506	High	High	High
High	Master Protein	P18887	DNA repair protein XRCC1 OS=Homo sapiens OX=9606 GN=XRCC1 PE=1 SV=2		0	8	FALSE	4	53	4	633	69.4	6.39	132.88	3	4	0	1.061	1.395	0.382	1.095	0.725	0.301	0.888	1.041	1.197	0.383	0.345	0.902	1.183	0.01	1.635	1.06598e+06	1.13066e+06	1.48712e+06	407509		773227	321301	946331	1.10962e+06		407931	367261	961624	1.26062e+06	High	High	High
High	Master Protein	P46013	Proliferation marker protein Ki-67 OS=Homo sapiens OX=9606 GN=MKI67 PE=1 SV=2		0	3	FALSE	9	42	9	3256	358.5	9.45	82.79	7	8	0	1.407	2.353	0.993	2.688	1.322	0.633	1.285	1.065	1.449	0.643	0.485	0.74	1.03	0.01	1.367	335878	472727	790355	333533		444080	212695	431480	357869		215917	162787	248441	345792	High	High	High
High	Master Protein	P62937	Peptidyl-prolyl cis-trans isomerase A OS=Homo sapiens OX=9606 GN=PPIA PE=1 SV=2		0	42	FALSE	11	24	11	165	18	7.81	30.77	6	10	0	0.613	1.115	0.597	1.615	0.394	0.844	0.394	0.615	0.405	1.031	0.468	0.315	0.401	0.01	0.604	1.27736e+06	783310	1.42373e+06	762853		503813	1.07852e+06	503780	785370		1.31648e+06	598024	402374	512650	High	High	High
High	Master Protein	O95400	CD2 antigen cytoplasmic tail-binding protein 2 OS=Homo sapiens OX=9606 GN=CD2BP2 PE=1 SV=1		0	10	FALSE	5	53	5	341	37.6	4.61	100.59	5	5	0	0.649	0.883	0.71	2.323	0.581	1.816	0.632	1.003	0.755	0.969	1.076	1.434	1.287	0.01	2.451	609208	395636	537774	432415		353929	1.10659e+06	384986	611071		590020	655452	873702	783964	High	High	High
High	Master Protein	Q01518	Adenylyl cyclase-associated protein 1 OS=Homo sapiens OX=9606 GN=CAP1 PE=1 SV=5		0	5	FALSE	2	27	2	475	51.9	8.06	58.34	2	2	0	0.596	1.153	0.276	0.706	0.246	0.276	0.382	0.809	0.56	0.268	0.328	0.409	1.171	0.01	1.991	837829	499016	966394	231130		206516	231571	319858	677511		224844	274755	342356	980749	High	High	High
High	Master Protein	Q9NTJ3	Structural maintenance of chromosomes protein 4 OS=Homo sapiens OX=9606 GN=SMC4 PE=1 SV=2		0	3	FALSE	4	99	4	1288	147.1	6.79	256.11	4	4	0	1.635	0.798	3.052	0.01	1.594	4.015	1.536	1.382	0.759	3.431	2.984	1.057	1.291	0.01	0.01	123355	201636	98450.2	376434		196612	495293	189519	170471		423207	368121	130385	159264	High	High	High
High	Master Protein	B5ME19	Eukaryotic translation initiation factor 3 subunit C-like protein OS=Homo sapiens OX=9606 GN=EIF3CL PE=3 SV=1		0	5	FALSE	4	22	4	914	105.4	5.64	37.02	4	3	0	0.433	1.986	0.678	1.597	0.408	1.288	0.645	0.877	0.805	1.32	4.433	1.126	1.797	0.01	1.112	133077	57641.3	264308	90282		54303.4	171346	85863.8	116672		175611	589916	149893	239153	High	High	High
High	Master Protein	Q16695	Histone H3.1t OS=Homo sapiens OX=9606 GN=HIST3H3 PE=1 SV=3		0	55	FALSE	14	45	6	136	15.5	11.12	25.53	11	11	9	0.373	0.85	0.286	0.68	0.219	0.526	0.212	0.198	0.347	0.705	0.961	0.255	0.369	0.01	0.675	4.59776e+06	1.71539e+06	3.90764e+06	1.31281e+06		1.00714e+06	2.41763e+06	975321	910389		3.24306e+06	4.41959e+06	1.17242e+06	1.69853e+06	High	High	High
High	Master Protein	P42167	Lamina-associated polypeptide 2, isoforms beta/gamma OS=Homo sapiens OX=9606 GN=TMPO PE=1 SV=2		0	14	FALSE	5	82	2	454	50.6	9.38	164.57	4	5	4	0.8	0.665	0.771	0.655	0.544	0.543	0.527	0.852	0.453	0.749	0.637	0.84	0.591	1.088	0.182	570660	456418	379526	439857		310292	309625	300899	486293		427707	363396	479485	337182	High	High	High
High	Master Protein	Q9H501	ESF1 homolog OS=Homo sapiens OX=9606 GN=ESF1 PE=1 SV=1		0	8	FALSE	4	29	4	851	98.7	5.11	78.16	3	4	0	1.657	1.193	0.758	0.785	1.282	0.58	1.76	1.395	0.862	0.428	0.349	1.352	1.256	0.01	0.01	103053	170742	122892	78130.2		132125	59758.2	181406	143722		44083.6	35938	139284	129406	High	High	High
High	Master Protein	O95218-2	Isoform 2 of Zinc finger Ran-binding domain-containing protein 2 OS=Homo sapiens OX=9606 GN=ZRANB2		0	27	FALSE	13	109	13	320	36.3	9.76	254.77	8	13	0	1.21	0.642	0.993	0.466	1.143	0.655	0.926	1.057	0.613	0.737	0.802	0.931	0.819	0.744	0.179	613129	741583	393606	608849		700551	401652	567734	647785		451796	491782	571069	502129	High	High	High
High	Master Protein	Q9H5H4	Zinc finger protein 768 OS=Homo sapiens OX=9606 GN=ZNF768 PE=1 SV=2		0	15	FALSE	7	48	7	540	60.2	7.97	73.31	5	7	0	1.265	0.831	1.375	0.01	1.365	1.832	1.121	1.188	1.056	1.782	1.722	0.962	1.051	0.01	0.32	358840	453863	298150	493338		489703	657478	402351	426373		639510	617759	345177	377141	High	High	High
High	Master Protein	O76094	Signal recognition particle subunit SRP72 OS=Homo sapiens OX=9606 GN=SRP72 PE=1 SV=3		0	8	FALSE	4	20	4	671	74.6	9.26	36.25	3	4	0	0.851	1.255	0.374	1.391	0.659	0.429	0.683	0.611	0.791	0.451	1.182	0.738	1.48	0.01	3.202	320329	272706	402038	119951		211054	137553	218796	195808		144361	378750	236441	474217	High	High	High
High	Master Protein	O00193	Small acidic protein OS=Homo sapiens OX=9606 GN=SMAP PE=1 SV=1		0	36	FALSE	7	93	7	183	20.3	4.72	263.08	4	7	0	0.846	10.66	0.932	10.393	0.81	1.229	0.576	0.568	0.387	0.981	1.48	0.968	0.804	0.01	0.995	179159	151610	1.90981e+06	167034		145148	220185	103199	101721		175779	265242	173409	144035	High	High	High
High	Master Protein	P09874	Poly [ADP-ribose] polymerase 1 OS=Homo sapiens OX=9606 GN=PARP1 PE=1 SV=4		0	8	FALSE	9	28	9	1014	113	8.88	41.48	6	9	0	0.661	1.403	0.723	0.847	0.454	1.06	0.503	0.755	0.927	1.242	0.691	0.402	0.535	0.01	0.316	483361	319743	678281	349231		219427	512453	243255	365053		600116	334192	194471	258389	High	High	High
High	Master Protein	P26358	DNA (cytosine-5)-methyltransferase 1 OS=Homo sapiens OX=9606 GN=DNMT1 PE=1 SV=2		0	2	FALSE	4	27	4	1616	183.1	7.75	60.21	4	4	0	1.058	0.6	0.678	0.01	0.693	0.586	0.937	0.854	0.827	0.54	0.851	0.902	1.335	0.01	1.41	117168	123917	70287	79429.9		81151.7	68680	109806	100035		63282.1	99707.5	105650	156442	High	High	High
High	Master Protein	Q13442	28 kDa heat- and acid-stable phosphoprotein OS=Homo sapiens OX=9606 GN=PDAP1 PE=1 SV=1		0	15	FALSE	5	102	5	181	20.6	8.87	333.91	3	5	0	0.707	0.483	0.505	0.305	0.768	0.454	0.712	0.78	0.307	0.625	0.795	1.086	1.325	0.01	1.063	598435	423041	288933	302207		459529	271449	425912	466639		374093	475938	649976	792655	High	High	High
High	Master Protein	Q92945	Far upstream element-binding protein 2 OS=Homo sapiens OX=9606 GN=KHSRP PE=1 SV=4		0	5	FALSE	4	26	4	711	73.1	7.3	47.02	3	3	0	1.267	0.922	1.951	1.611	1.216	2.18	1.209	1.415	1.569	2.226	1.105	0.853	0.679	0.01	0.01	319137	404426	294105	622692		388092	695834	385877	451434		710432	352711	272069	216627	High	High	High
High	Master Protein	O60832	H/ACA ribonucleoprotein complex subunit DKC1 OS=Homo sapiens OX=9606 GN=DKC1 PE=1 SV=3		0	14	FALSE	7	45	7	514	57.6	9.42	127.48	3	7	0	1.269	1.09	0.62	0.617	0.902	0.494	1.111	1.177	1.286	0.477	0.481	0.674	0.937	0.01	1.367	289125	366906	315197	179361		260788	142932	321139	340297		137811	138931	194987	270841	High	High	High
High	Master Protein	Q8TDD1	ATP-dependent RNA helicase DDX54 OS=Homo sapiens OX=9606 GN=DDX54 PE=1 SV=2		0	5	FALSE	3	14	3	881	98.5	10.02	37.46	3	3	0	0.827	0.651	0.496	0.798	0.644	0.595	0.59	0.866	0.808	0.615	1.021	0.653	1.073	0.01	0.705	257212	212770	167490	127503		165677	152940	151789	222826		158254	262489	168070	275912	High	High	High
High	Master Protein	P35611	Alpha-adducin OS=Homo sapiens OX=9606 GN=ADD1 PE=1 SV=2		0	10	FALSE	7	47	6	737	80.9	5.83	93.57	6	7	1	1.001	1.395	0.699	2.78	0.945	0.796	0.922	0.974	1.242	0.647	0.756	0.763	0.937	0.01	0.234	368552	368893	513947	257757		348233	293204	339739	358999		238399	278521	281043	345378	High	High	High
High	Master Protein	Q00613	Heat shock factor protein 1 OS=Homo sapiens OX=9606 GN=HSF1 PE=1 SV=1		0	6	FALSE	2	28	2	529	57.2	5.19	60.1	2	2	0	1.209	0.98	1.217	1.894	0.914	1.564	1.179	1.236	1.883	1.228	0.931	0.991	1.051	0.01	1.058	358143	433067	350927	435815		327394	560259	422385	442836		439866	333568	355088	376481	High	High	High
High	Master Protein	Q92522	Histone H1x OS=Homo sapiens OX=9606 GN=H1FX PE=1 SV=1		0	17	FALSE	4	33	4	213	22.5	10.76	55.67	4	4	0	1.285	1.041	0.871	1.656	1.181	0.508	1.245	0.952	0.908	0.537	0.46	0.712	0.772	0.01	0.715	778565	1.00083e+06	810850	678029		919200	395432	969472	741328		417954	357854	554427	600837	High	High	High
High	Master Protein	P08670	*CON* Vimentin OS=Homo sapiens GN=VIM PE=1 SV=4		0	24	TRUE	9	42	8	466	53.6	5.12	79.72	8	8	1	0.675	1.062	0.666	1.486	0.533	0.769	0.583	0.708	0.749	1.428	0.717	0.524	0.539	0.01	0.377	533095	359912	565962	355278		284250	409725	310940	377454		761032	382122	279293	287377	High	High	High
High	Master Protein	Q9NZI8	Insulin-like growth factor 2 mRNA-binding protein 1 OS=Homo sapiens OX=9606 GN=IGF2BP1 PE=1 SV=2		0	5	FALSE	3	40	3	577	63.4	9.2	90.38	3	2	0	1.162	0.692	0.82	0.441	1.537	1.36	1.426	1.191	0.76	0.77	0.318	0.824	0.551	0.01	0.617	1.3795e+06	1.60231e+06	955235	1.13151e+06		2.12098e+06	1.87577e+06	1.96722e+06	1.64327e+06		1.0616e+06	438236	1.1366e+06	760549	High	High	High
High	Master Protein	P04637	Cellular tumor antigen p53 OS=Homo sapiens OX=9606 GN=TP53 PE=1 SV=4		0	6	FALSE	3	72	3	393	43.6	6.79	122.74	3	3	0	0.98	1.221	0.922	1.192	0.775	0.943	0.822	1.005	0.641	0.864	1.32	0.968	1.766	0.01	1.554	722342	707582	882170	665776		559579	681013	594100	725797		623760	953745	699517	1.27578e+06	High	High	High
High	Master Protein	P53985	Monocarboxylate transporter 1 OS=Homo sapiens OX=9606 GN=SLC16A1 PE=1 SV=3		0	10	FALSE	6	31	6	500	53.9	8.66	67.88	4	6	0	2.354	1.159	0.794	1.2	1.671	0.502	2.245	1.604	2.635	0.476	0.435	0.892	0.959	0.01	1.846	569083	1.33984e+06	659511	451568		950989	285397	1.27771e+06	913021		270821	247572	507752	545998	High	High	High
High	Master Protein	Q9NR30	Nucleolar RNA helicase 2 OS=Homo sapiens OX=9606 GN=DDX21 PE=1 SV=5		0	5	FALSE	6	63	6	783	87.3	9.28	117.57	5	6	0	1.098	0.997	0.454	0.644	0.972	0.407	1.456	0.805	1.726	0.394	0.438	1.252	1.318	2.044	1.904	1.00224e+06	1.10014e+06	999476	455091		974350	407999	1.45964e+06	806818		394527	439025	1.25526e+06	1.32103e+06	High	High	High
High	Master Protein	P68104	Elongation factor 1-alpha 1 OS=Homo sapiens OX=9606 GN=EEF1A1 PE=1 SV=1		0	19	FALSE	13	31	13	462	50.1	9.01	30.49	10	11	0	0.657	1.054	0.639	0.805	0.522	0.68	0.601	0.625	0.724	0.701	0.425	0.324	0.534	0.01	0.01	962210	632465	1.01404e+06	614730		502379	654035	578621	601525		674501	409385	311451	514124	High	High	High
High	Master Protein	P0DMV9	Heat shock 70 kDa protein 1B OS=Homo sapiens OX=9606 GN=HSPA1B PE=1 SV=1		0	27	FALSE	15	39	11	641	70	5.66	63.73	8	14	0	0.573	0.845	0.522	0.587	0.442	0.58	0.566	0.583	0.874	0.582	0.552	0.317	0.341	0.01	0.01	1.12546e+06	645277	951446	587182		497566	653091	636788	656639		654579	621573	356472	383771	High	High	High
High	Master Protein	Q04726	Transducin-like enhancer protein 3 OS=Homo sapiens OX=9606 GN=TLE3 PE=1 SV=2		0	7	FALSE	5	39	5	772	83.4	7.2	86.03	3	5	0	0.993	1.744	1.097	2.9	0.834	1.388	0.906	1.016	1.017	1.142	1.205	0.865	1.683	0.01	2.337	195683	194406	341324	214727		163184	271583	177332	198790		223459	235707	169262	329370	High	High	High
High	Master Protein	Q03252	Lamin-B2 OS=Homo sapiens OX=9606 GN=LMNB2 PE=1 SV=4		0	4	FALSE	3	28	1	620	69.9	5.59	29.79	3	3	0	0.849	1.146	1.204	0.851	0.921	1.72	0.937	0.799	1.166	2.315	1.96	0.852	0.972	0.01	2.359	184454	156607	211428	222005		169829	317228	172819	147414		427006	361597	157074	179223	High	High	High
High	Master Protein	P16403	Histone H1.2 OS=Homo sapiens OX=9606 GN=HIST1H1C PE=1 SV=2		0	50	FALSE	21	87	6	213	21.4	10.93	179.52	4	20	2	1.145	1.437	1.165	0.869	1.774	0.706	1.574	0.641	1.512	0.947	1.145	0.937	0.867	0.01	1.566	1.17228e+06	1.34202e+06	1.68453e+06	1.36625e+06		2.07964e+06	828132	1.84473e+06	751872		1.11056e+06	1.3417e+06	1.09818e+06	1.01689e+06	High	High	High
High	Master Protein	Q13427	Peptidyl-prolyl cis-trans isomerase G OS=Homo sapiens OX=9606 GN=PPIG PE=1 SV=2		0	15	FALSE	20	85	20	754	88.6	10.29	88.7	9	20	0	0.862	0.809	0.659	1.14	0.761	0.702	0.764	1.295	1.069	0.654	0.668	1.016	1.048	0.01	1.534	2.06367e+06	1.77809e+06	1.67048e+06	1.35998e+06		1.56946e+06	1.44852e+06	1.5766e+06	2.67179e+06		1.34899e+06	1.37889e+06	2.09722e+06	2.16202e+06	High	High	High
High	Master Protein	Q96I25	Splicing factor 45 OS=Homo sapiens OX=9606 GN=RBM17 PE=1 SV=1		0	9	FALSE	3	18	3	401	44.9	5.97	40.49	2	3	0	0.289	0.846	0.539	0.32	0.239	0.695	0.235	0.464	0.434	0.71	1.451	0.262	0.839	0.01	0.676	158477	45848.3	134121	85394.1		37916.4	110172	37247.9	73514.3		112594	229929	41570.2	132906	High	High	High
High	Master Protein	P84103	Serine/arginine-rich splicing factor 3 OS=Homo sapiens OX=9606 GN=SRSF3 PE=1 SV=1		0	23	FALSE	8	106	7	164	19.3	11.65	111.33	5	6	0	1.903	0.869	3.027	0.491	1.797	2.057	1.55	1.414	1.622	2.256	3.412	1.199	2.018	1.467	2.356	3.26469e+06	6.21336e+06	2.83795e+06	9.88114e+06		5.86542e+06	6.7164e+06	5.06053e+06	4.61613e+06		7.36397e+06	1.11406e+07	3.91378e+06	6.58896e+06	High	High	High
High	Master Protein	Q96PK6	RNA-binding protein 14 OS=Homo sapiens OX=9606 GN=RBM14 PE=1 SV=2		0	13	FALSE	7	70	7	669	69.4	9.67	120	5	6	0	0.733	0.825	0.649	0.943	0.661	1.071	0.695	0.803	0.817	0.895	1.277	1.115	1.172	0.01	0.746	1.22017e+06	894462	1.00724e+06	792041		806141	1.30643e+06	848539	979227		1.09252e+06	1.55875e+06	1.35996e+06	1.42957e+06	High	High	High
High	Master Protein	O15355	Protein phosphatase 1G OS=Homo sapiens OX=9606 GN=PPM1G PE=1 SV=1		0	7	FALSE	2	46	2	546	59.2	4.36	100.61	2	2	0	1.434	0.538	0.869	0.46	1.324	1.09	0.979	0.891	0.189	1.112	0.864	1.189	1.047	0.01	0.795	203433	291686	109517	176862		269262	221777	199157	181176		226184	175850	241861	212913	High	High	High
High	Master Protein	P05114	Non-histone chromosomal protein HMG-14 OS=Homo sapiens OX=9606 GN=HMGN1 PE=1 SV=3		0	57	FALSE	8	58	8	100	10.7	9.6	129.89	7	7	0	0.671	0.81	0.629	0.515	0.896	0.467	0.693	0.632	0.277	0.632	0.732	0.731	0.742	0.01	0.653	870551	584282	705300	547293		779893	406614	603511	550234		549760	637397	636677	645931	High	High	High
High	Master Protein	Q9Y520	Protein PRRC2C OS=Homo sapiens OX=9606 GN=PRRC2C PE=1 SV=4		0	3	FALSE	5	37	5	2896	316.7	9.13	58.8	3	4	0	1.133	1.105	1.547	1.271	1.24	2.34	1.398	0.969	1.583	1.576	1.881	0.937	0.945	0.01	0.525	228955	259322	253006	354247		283901	535829	320023	221921		360808	430710	214615	216270	High	High	High
High	Master Protein	P40222	Alpha-taxilin OS=Homo sapiens OX=9606 GN=TXLNA PE=1 SV=3		0	13	FALSE	3	37	3	546	61.9	6.52	69.46	2	3	0	0.846	0.617	1.643	0.587	1.163	1.621	0.986	1.17	0.5	1.628	1.266	0.56	0.669	0.01	0.01	199444	168709	122981	327748		231957	323248	196560	233257		324659	252545	111655	133479	High	High	High
High	Master Protein	P46087	Probable 28S rRNA (cytosine(4447)-C(5))-methyltransferase OS=Homo sapiens OX=9606 GN=NOP2 PE=1 SV=2		0	7	FALSE	4	19	4	812	89.2	9.23	28.12	4	4	0	0.912	1.612	0.603	4.31	1.043	0.773	0.964	0.598	1.694	0.656	0.525	0.765	0.931	0.01	1.261	170040	155062	274186	102511		177347	131361	163910	101732		111516	89309	130017	158332	High	High	High
High	Master Protein	P61981	14-3-3 protein gamma OS=Homo sapiens OX=9606 GN=YWHAG PE=1 SV=2		0	22	FALSE	6	59	4	247	28.3	4.89	102.61	6	3	0	1.684	1.538	1.74	1.945	1.451	1.809	1.641	1.3	1.875	1.633	0.866	0.493	0.757	0.01	0.01	107891	181730	165967	187775		156593	195138	177075	140223		176151	93437	53205.2	81650	High	High	High
High	Master Protein	P24534	Elongation factor 1-beta OS=Homo sapiens OX=9606 GN=EEF1B2 PE=1 SV=3		0	16	FALSE	4	62	3	225	24.7	4.67	176	3	4	0	1.629	0.295	0.574	0.482	0.51	0.242	1.163	0.519	0.698	0.109	0.101	0.789	0.345	0.01	0.01	115235	187672	34042.1	66176.2		58764.3	27846.5	133966	59820.2		12572.9	11603.2	90934.8	39767.7	High	High	High
High	Master Protein	Q9NWH9	SAFB-like transcription modulator OS=Homo sapiens OX=9606 GN=SLTM PE=1 SV=2		0	10	FALSE	9	50	9	1034	117.1	7.87	84.29	8	7	0	1.087	1.262	1.601	1.072	1.036	1.257	0.924	1.102	1.24	1.655	1.209	0.908	0.865	0.01	0.01	488588	530951	616802	782331		506156	613953	451367	538620		808526	590945	443539	422660	High	High	High
High	Master Protein	Q13200	26S proteasome non-ATPase regulatory subunit 2 OS=Homo sapiens OX=9606 GN=PSMD2 PE=1 SV=3		0	3	FALSE	1	12	1	908	100.1	5.2	38.59	1	1	0	1.222	1.46	0.551	1.002	0.923	0.578	1.099	1.129	1.356	0.533	0.509	1.067	0.983	0.01	0.615	260658	318477	380680	143629		240508	150740	286425	294247		138995	132689	278176	256212	High	High	High
High	Master Protein	O75179	Ankyrin repeat domain-containing protein 17 OS=Homo sapiens OX=9606 GN=ANKRD17 PE=1 SV=3		0	2	FALSE	3	28	3	2603	274.1	6.52	66.94	3	3	0	1.799	0.962	1.452	0.01	2.108	1.339	2.163	1.214	1.407	1.478	1.989	1.546	1.034	0.01	0.01	91943.8	165410	88458	133515		193776	123068	198869	111617		135869	182915	142175	95106.8	High	High	High
High	Master Protein	Q8N8A6	ATP-dependent RNA helicase DDX51 OS=Homo sapiens OX=9606 GN=DDX51 PE=1 SV=3		0	9	FALSE	4	18	4	666	72.4	8.16	50.85	2	4	0	0.677	1.052	0.837	1.317	0.72	1.488	0.551	1.007	0.55	1.175	2.18	1.568	1.468	0.01	1.468	198734	134491	209166	166391		143049	295680	109535	200056		233570	433203	311583	291784	High	High	High
High	Master Protein	P35580	Myosin-10 OS=Homo sapiens OX=9606 GN=MYH10 PE=1 SV=3		0	2	FALSE	2	17	2	1976	228.9	5.54	50.92	2	2	0	0.97	0.528	1.2	0.01	0.997	1.354	0.829	1	0.723	1.458	1.105	0.92	0.679	0.01	0.01	39603.5	38420	20901.4	47529.9		39485.6	53633.8	32825.2	39601.7		57740.9	43773.4	36439.5	26895.2	High	High	High
High	Master Protein	P23193	Transcription elongation factor A protein 1 OS=Homo sapiens OX=9606 GN=TCEA1 PE=1 SV=2		0	5	FALSE	3	43	3	301	33.9	8.38	81.35	3	3	0	0.83	0.993	0.893	2.253	0.71	0.891	0.738	0.914	0.76	0.609	0.775	0.959	1.142	5.076	1.487	1.21361e+06	1.00729e+06	1.20477e+06	1.08335e+06		862254	1.08104e+06	895434	1.10923e+06		738818	940324	1.16414e+06	1.38582e+06	High	High	High
High	Master Protein	Q14103	Heterogeneous nuclear ribonucleoprotein D0 OS=Homo sapiens OX=9606 GN=HNRNPD PE=1 SV=1		0	7	FALSE	3	62	3	355	38.4	7.81	134.52	3	3	0	0.589	0.64	0.668	0.506	0.605	0.693	0.501	1.431	0.487	0.679	0.445	0.925	0.751	0.01	0.933	1.99458e+06	1.17422e+06	1.27702e+06	1.33192e+06		1.20582e+06	1.38167e+06	999523	2.85395e+06		1.35379e+06	886792	1.84567e+06	1.49697e+06	High	High	High
High	Master Protein	Q1KMD3	Heterogeneous nuclear ribonucleoprotein U-like protein 2 OS=Homo sapiens OX=9606 GN=HNRNPUL2 PE=1 SV=1		0	8	FALSE	5	70	5	747	85.1	4.91	164.18	4	5	0	0.89	0.719	0.561	0.283	0.732	0.635	0.854	1.023	0.576	0.46	0.754	0.973	1.167	0.01	0.84	398443	354774	286420	223590		291812	253078	340223	407618		183436	300490	387849	464884	High	High	High
High	Master Protein	Q06830	Peroxiredoxin-1 OS=Homo sapiens OX=9606 GN=PRDX1 PE=1 SV=1		0	26	FALSE	6	16	5	199	22.1	8.13	25	5	6	1	1.019	1.616	0.569	1.887	0.459	1.07	0.405	0.455	0.226	1.025	0.593	0.381	0.651	0.01	0.204	464670	473667	750712	264357		213462	497003	188217	211402		476202	275638	176961	302539	High	High	High
High	Master Protein	Q01082	Spectrin beta chain, non-erythrocytic 1 OS=Homo sapiens OX=9606 GN=SPTBN1 PE=1 SV=2		0	3	FALSE	9	47	9	2364	274.4	5.57	78.83	4	9	0	1.46	1.011	1.723	1.371	1.404	1.218	1.496	1.453	1.976	1.171	0.807	0.898	0.859	0.01	0.152	740799	1.08126e+06	749198	1.27607e+06		1.0404e+06	902422	1.10795e+06	1.07664e+06		867827	597532	665477	636165	High	High	High
High	Master Protein	Q6PD62	RNA polymerase-associated protein CTR9 homolog OS=Homo sapiens OX=9606 GN=CTR9 PE=1 SV=1		0	12	FALSE	12	100	12	1173	133.4	6.77	162.89	4	12	0	0.902	0.831	0.868	0.01	0.784	0.708	0.877	1.209	0.567	0.806	0.997	0.961	1.19	0.01	0.324	731502	659679	608093	634601		573546	517654	641506	884739		589907	728973	702625	870644	High	High	High
High	Master Protein	Q86V81	THO complex subunit 4 OS=Homo sapiens OX=9606 GN=ALYREF PE=1 SV=3		0	18	FALSE	2	11	2	257	26.9	11.15	38.22	2	2	0	0.012	0.443	0.011	0.01	0.018	0.044	0.011	0.012	0.01	0.01	0.09	0.01	0.124	2.084	0.01	271223	3389.16	120179	3058.62		4783.03	12028.8	3065.63	3373.66			24422.1		33633.9	High	High	High
High	Master Protein	Q96MU7	YTH domain-containing protein 1 OS=Homo sapiens OX=9606 GN=YTHDC1 PE=1 SV=3		0	6	FALSE	5	50	5	727	84.6	6.23	50.2	4	5	0	1.364	1.01	1.077	0.524	1.16	1.339	1.276	1.408	1.091	1.34	1.173	1.263	1.206	0.01	1.216	701455	956701	708518	755208		813362	939259	895384	987899		939603	822755	885798	845880	High	High	High
High	Master Protein	Q96GP6	Scavenger receptor class F member 2 OS=Homo sapiens OX=9606 GN=SCARF2 PE=1 SV=5		0	3	FALSE	3	15	3	871	92.3	8.32	32.76	3	3	0	1.307	0.824	0.956	0.81	1.181	0.687	0.771	0.706	1.437	0.853	0.311	0.802	0.516	0.01	0.01	77998.3	101948	64242.8	74534.2		92133.9	53550.2	60122	55048		66537.6	24240.8	62562.4	40220.7	High	High	High
High	Master Protein	Q15287	RNA-binding protein with serine-rich domain 1 OS=Homo sapiens OX=9606 GN=RNPS1 PE=1 SV=1		0	14	FALSE	12	53	12	305	34.2	11.84	48.88	8	10	0	0.658	0.807	0.656	0.808	0.872	0.816	0.746	0.718	0.982	0.687	0.549	1.405	1.048	0.01	0.929	4.66093e+06	3.06915e+06	3.76338e+06	3.05754e+06		4.06534e+06	3.80496e+06	3.4765e+06	3.34542e+06		3.20225e+06	2.56043e+06	6.55046e+06	4.8867e+06	High	High	High
High	Master Protein	Q01831	DNA repair protein complementing XP-C cells OS=Homo sapiens OX=9606 GN=XPC PE=1 SV=4		0	11	FALSE	4	31	4	940	105.9	8.9	115.8	3	4	0	0.953	1.186	0.643	2.978	0.986	0.979	1.084	1.128	1.732	0.754	0.709	0.831	1.475	0.01	1.893	117967	112450	139887	75894.5		116281	115517	127915	133076		88981.5	83655.5	98053.4	174032	High	High	High
High	Master Protein	Q13247	Serine/arginine-rich splicing factor 6 OS=Homo sapiens OX=9606 GN=SRSF6 PE=1 SV=2		0	13	FALSE	9	134	9	344	39.6	11.43	242.36	4	9	0	1.335	0.793	1.274	0.893	0.885	0.906	1.179	1.371	1.202	0.933	0.553	1.693	1.334	0.01	1.382	4.35636e+06	5.81406e+06	3.45274e+06	5.54977e+06		3.85713e+06	3.94581e+06	5.13433e+06	5.97142e+06		4.06341e+06	2.40967e+06	7.37609e+06	5.81071e+06	High	High	High
High	Master Protein	Q9NZN8	CCR4-NOT transcription complex subunit 2 OS=Homo sapiens OX=9606 GN=CNOT2 PE=1 SV=1		0	3	FALSE	1	20	1	540	59.7	7.66	39.19	1	1	0	1.25	1.043	0.804	3.33	1.153	1.216	1.063	1.127	1.753	1.056	0.768	1.178	0.97	0.01	0.527	226892	283643	236661	182452		261577	275849	241166	255713		239527	174286	267177	220159	High	High	High
High	Master Protein	P26599	Polypyrimidine tract-binding protein 1 OS=Homo sapiens OX=9606 GN=PTBP1 PE=1 SV=1		0	5	FALSE	4	16	4	531	57.2	9.17	21.24	4	3	0	0.539	0.866	0.54	0.849	0.495	1.283	0.568	1.143	0.75	1.098	0.469	0.88	0.683	0.01	0.01	290679	156616	251829	157094		143764	372804	165247	332299		319112	136425	255849	198523	High	High	High
High	Master Protein	Q5BKZ1	DBIRD complex subunit ZNF326 OS=Homo sapiens OX=9606 GN=ZNF326 PE=1 SV=2		0	3	FALSE	4	27	4	582	65.6	5.15	34.2	4	4	0	1.081	1.079	0.419	1.209	0.719	0.371	0.993	1.179	1.185	0.4	0.239	1.01	0.598	3.637	1.147	1.15473e+06	1.24876e+06	1.24598e+06	483870		830617	428081	1.14662e+06	1.36193e+06		462156	276365	1.16608e+06	690373	High	High	High
High	Master Protein	O75821	Eukaryotic translation initiation factor 3 subunit G OS=Homo sapiens OX=9606 GN=EIF3G PE=1 SV=2		0	10	FALSE	2	22	2	320	35.6	6.13	53.49	2	2	0	0.852	0.907	0.679	0.01	0.272	1.037	0.869	1.407	0.01	1.484	1.279	0.316	2.233	0.01	0.01	30511.2	26003.8	27670.2	20703		8313.28	31632.8	26525.6	42940		45264.8	39020.1	9630.55	68122.2	High	High	High
High	Master Protein	P63104	14-3-3 protein zeta/delta OS=Homo sapiens OX=9606 GN=YWHAZ PE=1 SV=1		0	32	FALSE	8	31	6	245	27.7	4.79	65.82	5	8	2	0.491	1.018	0.559	0.178	0.486	0.746	0.445	0.514	0.15	0.959	0.818	0.427	0.463	0.01	0.01	273775	134395	278566	152905		132933	204197	121696	140628		262517	223918	116923	126738	High	High	High
High	Master Protein	Q86UP2	Kinectin OS=Homo sapiens OX=9606 GN=KTN1 PE=1 SV=1		0	2	FALSE	3	39	3	1357	156.2	5.64	78.18	3	3	0	0.95	0.981	0.878	2.006	0.635	1.166	0.776	1.381	0.954	0.944	0.764	0.975	1.247	0.01	2.323	423235	402049	415213	371607		268943	493356	328383	584396		399376	323289	412720	527580	High	High	High
High	Master Protein	P36578	60S ribosomal protein L4 OS=Homo sapiens OX=9606 GN=RPL4 PE=1 SV=5		0.001	7	FALSE	5	12	5	427	47.7	11.06	10.13	5	3	0	1.317	2.11	1.925	3.646	1.552	1.755	1.391	0.944	1.692	2.56	1.663	0.723	0.789	0.01	0.01	288041	379391	607668	554601		447151	505448	400542	271777		737345	479100	208231	227190	High	High	High
High	Master Protein	P29590-8	Isoform PML-2 of Protein PML OS=Homo sapiens OX=9606 GN=PML		0	7	FALSE	6	38	6	829	90.7	6.93	51.68	4	6	0	1.16	0.602	0.928	0.36	0.975	1.007	1.054	1.091	0.679	0.815	0.631	0.75	0.663	0.01	0.246	647848	751751	389816	600921		631458	652317	682834	706646		527790	408590	485764	429263	High	High	High
High	Master Protein	Q16637	Survival motor neuron protein OS=Homo sapiens OX=9606 GN=SMN1 PE=1 SV=1		0	11	FALSE	3	58	3	294	31.8	6.55	170.15	3	3	0	1.019	1.02	0.768	0.807	0.684	0.626	0.904	1.02	0.455	0.472	0.381	0.818	1.108	0.01	1.133	282115	287376	287874	216603		192864	176660	254989	287809		133168	107443	230876	312664	High	High	High
High	Master Protein	Q7Z5L9	Interferon regulatory factor 2-binding protein 2 OS=Homo sapiens OX=9606 GN=IRF2BP2 PE=1 SV=2		0	8	FALSE	4	59	4	587	61	8.69	103	3	4	0	1.068	0.879	1.149	0.753	0.788	1.047	1.052	1.476	1.174	0.948	1.439	1.366	1.393	6.047	0.973	297241	317524	261347	341402		234158	311224	312826	438780		281904	427827	405964	413997	High	High	High
High	Master Protein	Q9H7S9	Zinc finger protein 703 OS=Homo sapiens OX=9606 GN=ZNF703 PE=1 SV=1		0	9	FALSE	5	33	5	590	58.2	8.79	82.55	3	5	0	0.626	0.866	0.543	0.494	0.656	0.48	0.52	0.846	0.511	0.43	0.677	0.785	1.334	1.685	3.031	266463	166758	230714	144735		174747	127961	138448	225463		114456	180454	209208	355566	High	High	High
High	Master Protein	P14618	Pyruvate kinase PKM OS=Homo sapiens OX=9606 GN=PKM PE=1 SV=4		0	19	FALSE	9	25	9	531	57.9	7.84	23.9	7	7	0	0.381	1.024	0.326	0.601	0.281	0.671	0.277	0.334	0.21	0.871	0.481	0.252	0.275	0.01	0.149	583660	222523	597684	190463		164089	391894	161415	195105		508391	280573	147340	160561	High	High	High
High	Master Protein	Q71UI9	Histone H2A.V OS=Homo sapiens OX=9606 GN=H2AFV PE=1 SV=3		0.001	31	FALSE	4	8	2	128	13.5	10.58	11.61	2	4	0	1.028	1.064	1.355	0.01	0.704	2.639	0.532	0.494	0.959	4.269	2.253	0.329	0.725	0.01	0.01	31997.4	32886.5	34043.4	43368.2		22521.9	84437.2	17037.9	15803.8		136590	72097.4	10523.2	23208.1	High	High	High
High	Master Protein	O00566	U3 small nucleolar ribonucleoprotein protein MPP10 OS=Homo sapiens OX=9606 GN=MPHOSPH10 PE=1 SV=2		0	5	FALSE	2	12	2	681	78.8	4.86	53.03	1	2	0	1.776	0.154	0.578	0.01	0.921	0.351	1.388	1.124	0.01	0.33	0.01	0.634	1.024	0.01	0.01	31666.5	56238.1	4886.69	18295.7		29172	11130.1	43964.8	35607.5		10462.5		20080	32420.6	High	High	High
High	Master Protein	Q8TAE6	Protein phosphatase 1 regulatory subunit 14C OS=Homo sapiens OX=9606 GN=PPP1R14C PE=1 SV=3		0	28	FALSE	3	16	3	165	17.8	5.16	27.16	2	3	0	0.586	0.957	0.784	0.01	0.583	0.783	0.581	0.688	0.507	0.859	1.392	0.792	0.714	0.01	0.578	176804	103654	169273	138558		103033	138501	102736	121655		151889	246163	140089	126185	High	High	High
High	Master Protein	Q8N0Y7	Probable phosphoglycerate mutase 4 OS=Homo sapiens OX=9606 GN=PGAM4 PE=3 SV=1		0	17	FALSE	3	20	3	254	28.8	6.65	42.78	3	3	0	0.774	2.454	1.013	0.534	0.782	1.175	0.767	1.079	0.791	1.011	0.812	0.534	0.804	0.01	1.453	418314	323807	1.0264e+06	423546		326959	491704	320852	451350		423101	339810	223414	336283	High	High	High
High	Master Protein	Q6Y7W6	GRB10-interacting GYF protein 2 OS=Homo sapiens OX=9606 GN=GIGYF2 PE=1 SV=1		0	4	FALSE	3	28	3	1299	150	5.54	76.61	2	3	0	1.517	0.876	1.921	1.081	1.539	2.458	1.323	1.451	0.472	3.673	1.992	1.401	1.312	0.01	0.01	454712	689848	398143	873544		699864	1.11757e+06	601736	659757		1.67013e+06	905620	637031	596582	High	High	High
High	Master Protein	Q8NEY8	Periphilin-1 OS=Homo sapiens OX=9606 GN=PPHLN1 PE=1 SV=2		0	8	FALSE	5	38	5	458	52.7	9.11	66.93	3	4	0	1.041	0.937	1.359	1.348	0.866	1.044	0.962	1.296	0.911	1.005	0.898	1.11	1.326	0.01	1.408	642852	669338	602321	873799		556911	671026	618597	833374		646313	577163	713816	852374	High	High	High
High	Master Protein	P00338	L-lactate dehydrogenase A chain OS=Homo sapiens OX=9606 GN=LDHA PE=1 SV=2		0	13	FALSE	5	21	4	332	36.7	8.27	28.3	5	4	0	1.381	1.628	1.232	1.362	1.483	1.051	1.638	1.07	1.605	1.313	0.758	0.548	0.607	0.01	0.73	403125	556746	656420	496481		597716	423885	660259	431203		529186	305675	220798	244595	High	High	High
High	Master Protein	Q9UKJ3	G patch domain-containing protein 8 OS=Homo sapiens OX=9606 GN=GPATCH8 PE=1 SV=2		0	5	FALSE	6	32	6	1502	164.1	8.66	76.9	2	6	0	1.208	0.907	1.19	1.87	1.041	1.13	1.114	1.186	1.657	0.911	0.947	0.905	1.213	0.01	2.36	684028	825990	620248	814197		711748	773241	761749	811105		623271	647700	618943	830058	High	High	High
High	Master Protein	O60841	Eukaryotic translation initiation factor 5B OS=Homo sapiens OX=9606 GN=EIF5B PE=1 SV=4		0	8	FALSE	11	78	11	1220	138.7	5.49	204.11	7	11	0	0.925	0.878	0.401	1.078	0.78	0.306	0.801	0.782	1.266	0.301	0.431	0.962	1.361	0.01	1.304	792581	732998	695826	317730		617932	242578	634738	620104		238602	341465	762178	1.07889e+06	High	High	High
High	Master Protein	Q8TAQ2	SWI/SNF complex subunit SMARCC2 OS=Homo sapiens OX=9606 GN=SMARCC2 PE=1 SV=1		0	2	FALSE	3	47	3	1214	132.8	5.69	105.21	3	3	0	1.054	1.065	0.999	1.608	1.179	0.783	1.041	1.294	1.184	0.585	0.735	0.856	1.387	0.01	2.542	637714	672425	679234	637234		751748	499532	663784	825253		372863	468676	545947	884425	High	High	High
High	Master Protein	Q92733	Proline-rich protein PRCC OS=Homo sapiens OX=9606 GN=PRCC PE=1 SV=1		0	12	FALSE	3	36	3	491	52.4	5.1	96.8	2	3	0	1.28	0.797	0.97	1.249	1.113	0.983	0.871	0.995	0.799	0.723	0.477	1.064	0.977	0.01	0.86	105771	135336	84276.7	102601		117774	103999	92121.6	105205		76507.1	50445.8	112487	103348	High	High	High
High	Master Protein	O75533	Splicing factor 3B subunit 1 OS=Homo sapiens OX=9606 GN=SF3B1 PE=1 SV=3		0	3	FALSE	3	18	3	1304	145.7	7.09	35.61	3	3	0	0.888	1.018	0.676	0.01	0.596	1.023	0.659	0.793	0.864	0.956	1.064	0.822	1.077	0.01	2.19	113732	100978	115725	76927		67755.6	116366	74917.3	90200.1		108674	121008	93435.5	122515	High	High	High
High	Master Protein	Q9BQ61	Telomerase RNA component interacting RNase OS=Homo sapiens OX=9606 GN=TRIR PE=1 SV=1		0	36	FALSE	3	15	3	176	18.4	9.44	26.37	3	3	0	0.789	17.818	1.239	20.59	1.02	1.325	0.71	0.828	0.01	1.706	2.776	0.808	1.224	0.01	0.01	21588.9	17025.9	384681	26744.1		22023.7	28615.3	15325.2	17864.9		36830.4	59936.1	17436.2	26417.7	High	High	High
High	Master Protein	P06576	ATP synthase subunit beta, mitochondrial OS=Homo sapiens OX=9606 GN=ATP5F1B PE=1 SV=3		0	13	FALSE	4	24	4	529	56.5	5.4	37.03	4	4	0	0.04	0.648	0.028	0.01	0.017	0.059	0.024	0.026	0.01	0.054	0.182	0.023	0.08	0.01	0.01	905603	36646.3	586381	24978.9		15774.1	53029.2	22147.5	23123.2		49235.6	164395	20597.2	72701.8	High	High	High
High	Master Protein	P78347	General transcription factor II-I OS=Homo sapiens OX=9606 GN=GTF2I PE=1 SV=2		0	8	FALSE	4	21	4	998	112.3	6.39	59.46	3	3	0	1.159	0.768	0.749	0.985	0.961	0.88	1.125	1.139	1.488	0.492	0.56	1.013	0.931	0.01	0.452	457352	530246	351289	342412		439344	402275	514591	520732		224885	256133	463471	425819	High	High	High
High	Master Protein	Q9HC35	Echinoderm microtubule-associated protein-like 4 OS=Homo sapiens OX=9606 GN=EML4 PE=1 SV=3		0	7	FALSE	4	31	4	981	108.8	6.4	69.7	3	3	0	0.72	0.819	0.471	0.635	0.607	0.839	0.633	0.798	0.548	0.604	0.659	1.102	1.029	0.01	1.436	357181	257284	292664	168398		216726	299565	226227	284929		215871	235474	393472	367624	High	High	High
High	Master Protein	Q96JP5	E3 ubiquitin-protein ligase ZFP91 OS=Homo sapiens OX=9606 GN=ZFP91 PE=1 SV=1		0	5	FALSE	5	21	5	570	63.4	7.36	47.68	3	5	0	0.634	0.945	0.588	1.32	0.599	0.743	0.674	0.722	0.384	0.653	0.706	0.717	0.868	0.01	1.01	542208	343645	512382	318785		324649	403091	365646	391539		353991	382886	388812	470439	High	High	High
High	Master Protein	O95251	Histone acetyltransferase KAT7 OS=Homo sapiens OX=9606 GN=KAT7 PE=1 SV=1		0	17	FALSE	7	24	7	611	70.6	8.85	44.39	5	6	0	1.317	0.961	1.295	1.453	1.336	1.505	1.271	1.204	1.723	1.48	2.048	0.929	1.088	0.01	1.109	102167	134533	98224.9	132320		136537	153712	129818	122973		151236	209228	94957.3	111133	High	High	High
High	Master Protein	O75494	Serine/arginine-rich splicing factor 10 OS=Homo sapiens OX=9606 GN=SRSF10 PE=1 SV=1		0	28	FALSE	14	88	9	262	31.3	11.27	110.52	9	13	7	0.845	1.069	0.815	1.064	0.936	0.915	0.882	1.131	0.865	0.927	1.234	1.571	2.097	0.01	2.449	1.46588e+06	1.23909e+06	1.56755e+06	1.19534e+06		1.37195e+06	1.34175e+06	1.29233e+06	1.65732e+06		1.35842e+06	1.80847e+06	2.3023e+06	3.07415e+06	High	High	High
High	Master Protein	Q9Y608	Leucine-rich repeat flightless-interacting protein 2 OS=Homo sapiens OX=9606 GN=LRRFIP2 PE=1 SV=1		0	7	FALSE	4	20	4	721	82.1	6.95	35.7	3	4	0	1.275	1.091	1.806	1.996	1.316	2.012	0.982	1.013	1.483	1.412	1.583	1.114	1.06	0.01	0.01	154410	196815	168424	278940		203153	310725	151563	156447		218061	244379	171962	163751	High	High	High
High	Master Protein	Q14739	Delta(14)-sterol reductase LBR OS=Homo sapiens OX=9606 GN=LBR PE=1 SV=2		0	7	FALSE	7	65	7	615	70.7	9.36	68.79	6	7	0	0.858	0.756	1.081	0.311	0.813	0.813	0.744	1.065	0.584	0.744	0.337	0.888	0.686	1.229	0.73	5.22083e+06	4.47799e+06	3.94545e+06	5.64609e+06		4.24662e+06	4.2451e+06	3.88289e+06	5.56018e+06		3.88294e+06	1.75773e+06	4.63406e+06	3.58369e+06	High	High	High
High	Master Protein	Q13185	Chromobox protein homolog 3 OS=Homo sapiens OX=9606 GN=CBX3 PE=1 SV=4		0	19	FALSE	6	69	6	183	20.8	5.33	121.41	4	6	0	1.283	0.855	0.917	1.816	1.306	0.863	1.587	1.25	1.813	0.777	0.784	1.07	0.936	1.383	0.823	867501	1.11332e+06	741545	795364		1.13311e+06	749024	1.37635e+06	1.0845e+06		674034	679707	928482	811666	High	High	High
High	Master Protein	Q14669-3	Isoform 3 of E3 ubiquitin-protein ligase TRIP12 OS=Homo sapiens OX=9606 GN=TRIP12		0	4	FALSE	8	24	8	2040	225.4	8.69	21.69	7	7	0	0.86	1.361	1.08	0.01	0.758	1.084	0.745	0.964	1.542	1.14	1.24	0.978	1.059	0.01	2.974	307252	264145	418048	331976		232842	332921	228920	296342		350143	381062	300476	325470	High	High	High
High	Master Protein	P16104	Histone H2AX OS=Homo sapiens OX=9606 GN=H2AFX PE=1 SV=2		0	33	FALSE	8	55	4	143	15.1	10.74	97.29	3	8	0	1.104	0.792	2.043	0.688	1.564	0.748	1.209	0.877	0.934	0.99	0.906	0.849	1.098	0.01	1.457	1.2811e+06	1.41458e+06	1.01486e+06	2.61717e+06		2.00339e+06	958454	1.5494e+06	1.12323e+06		1.26817e+06	1.1605e+06	1.08773e+06	1.40703e+06	High	High	High
High	Master Protein	Q7L014	Probable ATP-dependent RNA helicase DDX46 OS=Homo sapiens OX=9606 GN=DDX46 PE=1 SV=2		0	3	FALSE	2	45	2	1031	117.3	9.29	156.33	1	2	0	1.383	0.901	1.209	0.474	1.294	1.035	1.795	1.611	1.562	0.986	1.122	1.056	1.611	0.01	0.976	124757	172548	112369	150840		161406	129138	223922	200958		122963	140016	131768	201032	High	High	High
High	Master Protein	Q96D71	RalBP1-associated Eps domain-containing protein 1 OS=Homo sapiens OX=9606 GN=REPS1 PE=1 SV=3		0	9	FALSE	5	35	5	796	86.6	5.69	63.85	4	4	0	1.39	1.238	1.346	0.634	1.407	1.616	1.339	1.248	1.275	1.854	2.642	0.958	1.482	0.01	0.01	192480	267599	238319	259077		270825	311002	257773	240136		356908	508606	184426	285189	High	High	High
High	Master Protein	P31943	Heterogeneous nuclear ribonucleoprotein H OS=Homo sapiens OX=9606 GN=HNRNPH1 PE=1 SV=4		0	7	FALSE	2	43	2	449	49.2	6.3	90.59	2	2	0	1.15	0.626	0.98	0.01	0.992	0.879	1.411	0.867	1.074	0.88	0.841	0.421	0.638	0.01	0.01	122997	141508	76945.1	120540		122045	108073	173552	106638		108278	103390	51741	78424.1	High	High	High
High	Master Protein	Q9UN86-2	Isoform B of Ras GTPase-activating protein-binding protein 2 OS=Homo sapiens OX=9606 GN=G3BP2		0	11	FALSE	2	49	1	449	50.8	5.38	167.84	2	2	0	0.917	1.407	0.784	6.751	1.135	0.966	1.02	1.142	2.574	0.584	0.843	0.92	1.751	22.229	3.327	49387	45288.3	69501.9	38697.2		56031.5	47703	50353.4	56381		28849.9	41631.7	45440.7	86496.6	High	High	High
High	Master Protein	P52701	DNA mismatch repair protein Msh6 OS=Homo sapiens OX=9606 GN=MSH6 PE=1 SV=2		0	4	FALSE	7	31	7	1360	152.7	6.9	52.76	4	6	0	1.467	1.071	0.62	1.85	1.261	0.576	1.412	1.087	1.527	0.581	0.611	1.029	0.995	0.01	1.765	573993	841798	614711	356106		723737	330489	810400	623963		333502	350903	590562	571287	High	High	High
High	Master Protein	Q14980	Nuclear mitotic apparatus protein 1 OS=Homo sapiens OX=9606 GN=NUMA1 PE=1 SV=2		0	3	FALSE	5	31	5	2115	238.1	5.78	54.97	4	4	0	1.058	0.887	0.94	0.561	1.229	1.471	0.899	0.789	0.723	2.169	2.072	0.699	0.815	0.01	0.01	157977	167071	140189	148571		194226	232444	142052	124684		342633	327276	110451	128790	High	High	High
High	Master Protein	P24928	DNA-directed RNA polymerase II subunit RPB1 OS=Homo sapiens OX=9606 GN=POLR2A PE=1 SV=2		0	5	FALSE	5	29	5	1970	217	7.37	53.65	5	4	0	1.262	1.587	0.592	2.425	1.137	2.556	0.937	1.001	0.678	1.186	2.398	1.025	1.234	0.01	0.01	288901	364482	458517	171150		328345	738432	270805	289331		342670	692892	296177	356567	High	High	High
High	Master Protein	Q9BSJ6	Protein PIMREG OS=Homo sapiens OX=9606 GN=PIMREG PE=1 SV=1		0.001	15	FALSE	3	6	3	248	27.5	10.21	10.04	3	2	0	0.492	1.594	1.321	3.122	0.673	1.992	0.593	1.061	1.576	1.179	1.184	0.841	1.449	0.01	1.829	224497	110523	357779	296492		151169	447252	133114	238236		264722	265809	188785	325305	High	High	High
High	Master Protein	Q96N67	Dedicator of cytokinesis protein 7 OS=Homo sapiens OX=9606 GN=DOCK7 PE=1 SV=4		0	3	FALSE	4	29	4	2140	242.4	6.8	48.94	3	3	0	1.418	1.567	1.451	2.072	1.325	2.472	1.419	1.096	2.714	2.364	10.009	0.93	1.09	0.01	0.01	64131	90908.1	100472	93062.1		84945.5	158516	90977.6	70315.8		151602	641904	59646.8	69884.1	High	High	High
High	Master Protein	Q7Z6Z7	E3 ubiquitin-protein ligase HUWE1 OS=Homo sapiens OX=9606 GN=HUWE1 PE=1 SV=3		0	3	FALSE	7	38	7	4374	481.6	5.22	91.05	3	7	0	1.953	0.979	2.519	0.01	1.779	3.255	1.911	1.826	0.358	3.479	3.341	1.288	1.497	8.537	1.671	55848	109048	54691.6	140684		99367.6	181785	106705	101988		194292	186574	71952.4	83611.2	High	High	High
High	Master Protein	Q13112	Chromatin assembly factor 1 subunit B OS=Homo sapiens OX=9606 GN=CHAF1B PE=1 SV=1		0	13	FALSE	4	49	4	559	61.5	7.5	66.71	3	4	0	1.815	0.789	3.271	0.432	1.912	3.775	1.747	2.164	2.326	4.555	3.1	0.967	1.413	0.01	0.01	150298	272780	118606	491571		287339	567315	262616	325224		684660	465873	145347	212434	High	High	High
High	Master Protein	Q9UPT8	Zinc finger CCCH domain-containing protein 4 OS=Homo sapiens OX=9606 GN=ZC3H4 PE=1 SV=3		0	6	FALSE	4	23	4	1303	140.2	6.27	55.89	2	4	0	1.006	1.24	0.892	2.231	1.745	0.869	1.761	0.965	2.552	0.897	1.49	1.126	1.127	0.01	0.529	188879	190063	234205	168570		329519	164118	332680	182209		169458	281488	212599	212803	High	High	High
High	Master Protein	P49792	E3 SUMO-protein ligase RanBP2 OS=Homo sapiens OX=9606 GN=RANBP2 PE=1 SV=2		0	3	FALSE	7	35	7	3224	358	6.2	91.64	5	7	0	1.753	0.976	0.975	0.893	1.406	0.953	1.924	1.573	1.919	0.888	0.659	0.888	0.849	0.01	0.01	201322	352961	196433	196233		282961	191858	387269	316758		178710	132712	178830	171001	High	High	High
High	Master Protein	P98175-5	Isoform 5 of RNA-binding protein 10 OS=Homo sapiens OX=9606 GN=RBM10		0	6	FALSE	5	52	5	995	110.3	6.28	108.53	4	5	0	1.589	1.263	2.39	0.243	1.936	3.146	1.826	1.449	1.073	2.524	1.979	1.316	0.841	0.01	0.01	301075	478325	380237	719699		583020	947170	549819	436174		759875	595715	396181	253107	High	High	High
High	Master Protein	P18621	60S ribosomal protein L17 OS=Homo sapiens OX=9606 GN=RPL17 PE=1 SV=3		0.001	26	FALSE	4	9	4	184	21.4	10.17	17.11	4	3	0	0.078	0.492	0.043	0.01	0.028	0.101	0.032	0.069	0.01	0.309	0.247	0.061	0.282	0.01	0.01	96126.1	7516.1	47290	4161.05		2722.85	9694.85	3029.97	6605.01		29663	23715.4	5863.23	27097.2	High	High	High
High	Master Protein	Q5T4S7	E3 ubiquitin-protein ligase UBR4 OS=Homo sapiens OX=9606 GN=UBR4 PE=1 SV=1		0.001	1	FALSE	4	11	4	5183	573.5	6.04	11.41	4	2	0	1.09	1.676	1.259	3.053	2.222	1.876	1.966	1.398	2.548	1.876	1.276	1.029	0.864	1.733	0.385	205203	223771	343936	258285		456005	385011	403411	286964		385014	261777	211143	177280	High	High	High
High	Master Protein	Q07021	Complement component 1 Q subcomponent-binding protein, mitochondrial OS=Homo sapiens OX=9606 GN=C1QBP PE=1 SV=1		0.001	9	FALSE	1	6	1	282	31.3	4.84	16.03	1	1	0	0.037	0.399	0.022	0.01	0.01	0.01	0.014	0.032	0.01	0.01	0.045	0.01	0.079	0.01	0.01	149379	5552.55	59629.6	3225.86				2092.9	4721.8			6717.11		11808.5	High	High	High
High	Master Protein	P18583-5	Isoform D of Protein SON OS=Homo sapiens OX=9606 GN=SON		0	4	FALSE	7	25	7	2459	266.9	5.73	38.34	2	7	0	2.307	1.174	3.258	0.55	2.813	1.915	2.64	1.521	2.989	2.708	1.959	1.348	1.631	0.01	1.232	427305	985822	501505	1.39207e+06		1.2022e+06	818193	1.12792e+06	649773		1.15732e+06	836900	576014	696987	High	High	High
High	Master Protein	Q7Z460-4	Isoform 4 of CLIP-associating protein 1 OS=Homo sapiens OX=9606 GN=CLASP1		0	4	FALSE	7	31	7	1477	163	8.53	61.13	4	7	0	1.298	1.335	1.908	0.829	1.264	2.379	1.018	0.864	1.721	2.384	2.346	0.906	0.872	0.01	0.01	250001	324586	333686	476890		316117	594876	254411	215885		596053	586487	226504	218085	High	High	High
High	Master Protein	Q12906	Interleukin enhancer-binding factor 3 OS=Homo sapiens OX=9606 GN=ILF3 PE=1 SV=3		0	10	FALSE	5	20	5	894	95.3	8.76	47.34	4	4	0	2.64	0.966	1.473	1.606	3.285	1.253	2.868	1.742	3.741	0.813	0.96	0.992	0.742	0.01	0.01	169320	446933	163560	249379		556208	212211	485653	294985		137634	162565	167998	125561	High	High	High
High	Master Protein	P11021	Endoplasmic reticulum chaperone BiP OS=Homo sapiens OX=9606 GN=HSPA5 PE=1 SV=2		0	11	FALSE	6	17	4	654	72.3	5.16	33.45	1	6	0	0.22	1.045	0.153	0.01	0.109	0.234	0.151	0.135	0.243	0.174	0.368	0.103	0.242	0.01	0.01	219660	48260.7	229445	33513.8		24036.8	51394.2	33148.2	29585.8		38209	80924.4	22544.9	53202.3	High	High	High
High	Master Protein	Q8ND56	Protein LSM14 homolog A OS=Homo sapiens OX=9606 GN=LSM14A PE=1 SV=3		0	7	FALSE	3	24	3	463	50.5	9.52	23.14	3	3	0	0.829	1.12	0.823	0.706	0.589	0.906	0.69	0.915	0.74	0.808	1.172	0.919	1.148	0.01	2.103	773898	641385	866732	636947		456020	701525	533938	707884		625284	907390	711465	888298	High	High	High
High	Master Protein	P07737	Profilin-1 OS=Homo sapiens OX=9606 GN=PFN1 PE=1 SV=2		0	31	FALSE	3	12	3	140	15	8.27	19.29	3	3	0	1.073	1.432	0.847	1.943	0.532	1.515	0.566	0.488	0.96	1.271	0.746	0.509	0.445	0.01	0.963	79882.9	85726.1	114382	67655.4		42489.1	120998	45195.2	38944.6		101562	59555.5	40659.8	35541.5	High	High	High
High	Master Protein	P52272	Heterogeneous nuclear ribonucleoprotein M OS=Homo sapiens OX=9606 GN=HNRNPM PE=1 SV=3		0	9	FALSE	3	7	3	730	77.5	8.7	23.76	1	3	0	0.304	1.27	0.511	0.427	0.224	0.548	0.21	0.333	0.01	0.945	0.678	0.025	0.357	0.01	0.01	162202	49367.2	206073	82941.8		36335.6	88933.9	34115.4	53946		153242	109990	4117.83	57869	High	High	High
High	Master Protein	O14617-2	Isoform 2 of AP-3 complex subunit delta-1 OS=Homo sapiens OX=9606 GN=AP3D1		0	7	FALSE	5	35	5	1112	125	7.02	94.79	3	5	0	1.536	0.997	0.59	1.444	1.166	0.456	1.463	0.913	1.555	0.515	0.435	1.011	0.74	0.01	0.892	692721	1.06376e+06	690749	408771		807866	316225	1.01316e+06	632734		356896	301361	700446	512469	High	High	High
High	Master Protein	O94826	Mitochondrial import receptor subunit TOM70 OS=Homo sapiens OX=9606 GN=TOMM70 PE=1 SV=1		0	4	FALSE	1	15	1	608	67.4	7.12	38.94	1	1	0	0.991	0.644	1.251	1.78	0.932	2.112	0.953	1.419	1.221	1.734	1.365	0.978	0.969	0.01	1.911	40015.4	39646.6	25754.3	50048		37300.6	84532.1	38127.6	56781.8		69373.3	54604.7	39123.3	38790.3	High	High	High
High	Master Protein	Q02040	A-kinase anchor protein 17A OS=Homo sapiens OX=9606 GN=AKAP17A PE=1 SV=2		0	3	FALSE	2	20	2	695	80.7	9.73	30.12	2	2	0	2.211	1.062	1.255	1.202	1.996	1.133	1.856	1.708	1.724	0.833	0.725	1.018	0.994	0.01	0.01	59439.7	131399	63135.5	74606.8		118616	67316.6	110328	101538		49512.1	43120.7	60505.6	59089.1	High	High	High
High	Master Protein	Q8WUZ0	B-cell CLL/lymphoma 7 protein family member C OS=Homo sapiens OX=9606 GN=BCL7C PE=1 SV=3		0	15	FALSE	1	20	1	217	23.5	5.2	65.18	1	1	0	1.239	4.36	2.27	1.799	1.373	2.281	1.19	1.61	0.01	2.286	1.703	1.016	1.152	0.01	0.01	30674.8	37991.4	133757	69619.5		42111.3	69978.9	36510.3	49394		70111.5	52232.7	31150.7	35345.5	High	High	High
High	Master Protein	P62753	40S ribosomal protein S6 OS=Homo sapiens OX=9606 GN=RPS6 PE=1 SV=1		0	15	FALSE	6	30	6	249	28.7	10.84	57.07	4	5	0	0.612	2.293	0.488	2.151	0.608	0.759	0.628	0.549	0.891	0.914	2.408	1.252	2.829	0.01	5.48	547353	334859	1.25496e+06	266926		332576	415528	343897	300626		500320	1.31823e+06	685172	1.54858e+06	High	High	High
High	Master Protein	Q9BW85	Splicing factor YJU2 OS=Homo sapiens OX=9606 GN=YJU2 PE=1 SV=1		0	20	FALSE	2	22	2	323	37.1	5.92	67.77	2	2	0	1.157	0.597	0.942	1.299	0.914	0.83	1.367	0.898	0.01	0.872	1.329	0.471	1.639	17.09	0.01	42310.3	48973.5	25274	39875		38667.2	35110.5	57857.9	38008		36912.1	56245.3	19934.8	69332.7	High	High	High
High	Master Protein	O75554	WW domain-binding protein 4 OS=Homo sapiens OX=9606 GN=WBP4 PE=1 SV=1		0	8	FALSE	5	28	5	376	42.5	5.57	51.95	5	5	0	0.366	1.015	0.286	0.896	0.38	0.406	0.394	0.89	0.404	0.465	0.655	1.094	1.605	0.01	3.993	338035	123675	343252	96522.8		128351	137317	133129	300752		157264	221565	369978	542516	High	High	High
High	Master Protein	P50914	60S ribosomal protein L14 OS=Homo sapiens OX=9606 GN=RPL14 PE=1 SV=4		0.002	10	FALSE	3	8	3	215	23.4	10.93	5.82	3	1	0	0.877	1.195	0.859	0.393	0.691	1.497	0.871	0.795	0.33	1.521	1.431	0.774	1.093	0.01	0.487	368494	323256	440419	316622		254708	551486	320858	293112		560498	527149	285172	402801	High	High	High
High	Master Protein	Q14498	RNA-binding protein 39 OS=Homo sapiens OX=9606 GN=RBM39 PE=1 SV=2		0	7	FALSE	6	41	6	530	59.3	10.1	57.26	3	5	0	1.071	1.016	0.68	1.931	0.93	1.061	0.953	0.966	1.321	0.834	0.676	1.033	0.885	0.01	1.377	945864	1.01326e+06	961071	642791		879506	1.00312e+06	901235	913740		789046	639582	976990	837154	High	High	High
High	Master Protein	Q9BRD0	BUD13 homolog OS=Homo sapiens OX=9606 GN=BUD13 PE=1 SV=1		0	22	FALSE	15	52	15	619	70.5	9.86	75.84	5	15	0	0.77	1.238	1.081	0.313	0.827	1.098	0.832	0.879	0.701	1.024	2.189	0.942	1.171	0.01	1.331	351366	270461	435025	379801		290633	385637	292317	308947		359628	769097	331018	411488	High	High	High
High	Master Protein	P07814	Bifunctional glutamate/proline--tRNA ligase OS=Homo sapiens OX=9606 GN=EPRS PE=1 SV=5		0	4	FALSE	5	45	5	1512	170.5	7.33	85.86	3	5	0	1.165	1.44	1.146	0.01	0.997	1.542	1.152	1.596	0.466	1.203	0.407	0.966	1.582	0.01	0.01	84941.7	98978.7	122355	97332.1		84695.9	130962	97843	135601		102177	34566.7	82091.9	134350	High	High	High
High	Master Protein	O14654	Insulin receptor substrate 4 OS=Homo sapiens OX=9606 GN=IRS4 PE=1 SV=1		0	11	FALSE	9	64	9	1257	133.7	8.44	96.95	4	8	0	1.132	1.039	1.284	1.534	1.275	1.618	1.262	1.011	0.686	1.423	1.689	0.974	1.188	0.01	1.215	420250	475519	436731	539395		535971	679980	530516	424754		598074	709667	409242	499229	High	High	High
High	Master Protein	Q86WB0	Nuclear-interacting partner of ALK OS=Homo sapiens OX=9606 GN=ZC3HC1 PE=1 SV=1		0	19	FALSE	8	24	8	502	55.2	5.62	30.58	6	8	0	1.434	0.863	1.186	0.01	1.064	1.496	1.25	1.233	1.29	1.185	0.787	0.995	0.664	4.607	0.199	410658	588757	354304	486955		437043	614423	513386	506455		486606	323196	408535	272675	High	High	High
High	Master Protein	P18858-3	Isoform 3 of DNA ligase 1 OS=Homo sapiens OX=9606 GN=LIG1		0	9	FALSE	6	22	6	888	98.2	5.48	39.68	5	4	0	1.461	1.004	0.637	3.144	1.12	0.613	1.346	1.164	2.903	0.458	0.486	0.722	0.702	0.01	0.01	284225	415214	285258	180979		318285	174145	382569	330866		130150	138238	205143	199621	High	High	High
High	Master Protein	Q9P2M7	Cingulin OS=Homo sapiens OX=9606 GN=CGN PE=1 SV=2		0.001	2	FALSE	1	8	1	1197	136.3	5.54	15.08	1	1	0	0.808	0.818	0.751	0.01	0.459	1.18	0.679	0.637	0.591	1.306	1.456	0.987	1.398	0.01	0.01	34084.1	27555.1	27886.7	25594.9		15641.4	40206.5	23129.3	21702.5		44530.6	49639.3	33648.3	47644	High	High	High
High	Master Protein	Q15637-5	Isoform 5 of Splicing factor 1 OS=Homo sapiens OX=9606 GN=SF1		0	6	FALSE	5	111	5	673	71.7	9.58	295.52	4	5	0	0.851	0.63	0.783	0.01	0.717	0.7	0.778	1.087	0.738	0.667	0.587	1.019	0.874	1.08	0.187	529509	450788	333841	414384		379732	370599	412220	575689		353319	310924	539782	463051	High	High	High
High	Master Protein	Q15056	Eukaryotic translation initiation factor 4H OS=Homo sapiens OX=9606 GN=EIF4H PE=1 SV=5		0.001	20	FALSE	2	3	2	248	27.4	7.23	9.47		2	0	0.464	0.782	0.346	1.984	0.282	0.596	0.37	0.322	0.696	0.559	0.707	0.362	0.339	0.01	0.01	87286.5	40542.4	68231.4	30221.3		24635.9	51993.9	32304.1	28133.6		48796.6	61705.6	31631.7	29629.3	High	High	High
High	Master Protein	Q14C86	GTPase-activating protein and VPS9 domain-containing protein 1 OS=Homo sapiens OX=9606 GN=GAPVD1 PE=1 SV=2		0	3	FALSE	2	20	2	1478	164.9	5.22	40.92	2	2	0	1.418	1.255	1.071	1.203	1.448	2.188	1.151	0.998	1.34	1.957	1.669	0.939	0.83	0.01	0.01	124110	176040	155744	132922		179675	271529	142857	123919		242839	207097	116574	103003	High	High	High
High	Master Protein	Q08170	Serine/arginine-rich splicing factor 4 OS=Homo sapiens OX=9606 GN=SRSF4 PE=1 SV=2		0	14	FALSE	9	34	9	494	56.6	11.52	30.41	6	7	0	0.807	1.286	0.806	1.463	0.82	1.262	0.814	1.013	0.778	0.908	1.455	1.003	1.672	1.549	2.701	1.49099e+06	1.20281e+06	1.91696e+06	1.20174e+06		1.22262e+06	1.88235e+06	1.21308e+06	1.51035e+06		1.35313e+06	2.16896e+06	1.4951e+06	2.49307e+06	High	High	High
High	Master Protein	Q6UN15	Pre-mRNA 3'-end-processing factor FIP1 OS=Homo sapiens OX=9606 GN=FIP1L1 PE=1 SV=1		0	3	FALSE	2	30	2	594	66.5	5.59	49.53	2	2	0	1.891	0.705	1.64	0.01	1.013	1.54	1.434	1.297	1.13	1.744	1.794	1.393	1.568	0.01	0.01	60555	114480	42707.4	99334.5		61319.9	93241.8	86814.2	78539.8		105616	108618	84372.3	94949.9	High	High	High
High	Master Protein	P07195	L-lactate dehydrogenase B chain OS=Homo sapiens OX=9606 GN=LDHB PE=1 SV=2		0	21	FALSE	6	14	5	334	36.6	6.05	22.87	3	6	1	0.662	1.376	0.322	1.495	0.275	0.386	0.38	0.354	1.542	0.624	0.587	0.337	0.57	0.01	0.643	298096	197480	410244	96097.6		81952.3	114971	113416	105552		186041	174935	100503	169831	High	High	High
High	Master Protein	Q9Y6G9	Cytoplasmic dynein 1 light intermediate chain 1 OS=Homo sapiens OX=9606 GN=DYNC1LI1 PE=1 SV=3		0	9	FALSE	4	32	4	523	56.5	6.42	72.65	3	3	0	1.398	1.306	1.34	0.01	1.174	1.683	1.15	1.006	0.936	1.645	1.055	1.005	0.917	0.01	1	162009	226542	211659	217061		190140	272726	186230	163042		266554	170959	162758	148530	High	High	High
High	Master Protein	Q92922	SWI/SNF complex subunit SMARCC1 OS=Homo sapiens OX=9606 GN=SMARCC1 PE=1 SV=3		0	3	FALSE	5	73	5	1105	122.8	5.76	176.34	5	3	0	2.284	1.082	2.481	1.233	1.373	1.165	2.54	1.483	2.383	1.26	1.991	1.119	1.393	0.856	1.044	683507	1.56119e+06	739309	1.6956e+06		938190	796558	1.73613e+06	1.01359e+06		861058	1.36076e+06	764641	952046	High	High	High
High	Master Protein	Q07157	Tight junction protein ZO-1 OS=Homo sapiens OX=9606 GN=TJP1 PE=1 SV=3		0	3	FALSE	5	35	5	1748	195.3	6.7	45.77	3	5	0	1.201	0.717	0.797	0.01	1.051	0.753	1.019	1.053	0.256	0.606	0.462	0.68	0.803	0.01	0.01	468359	562455	335714	373127		492172	352747	477243	493296		283989	216573	318513	375900	High	High	High
High	Master Protein	P09429	High mobility group protein B1 OS=Homo sapiens OX=9606 GN=HMGB1 PE=1 SV=3		0	53	FALSE	8	20	8	215	24.9	5.74	20.32	4	6	0	1.06	1.908	0.969	1.3	0.658	0.968	0.5	0.638	0.594	1.105	0.753	0.485	0.995	0.01	0.01	552725	585710	1.0546e+06	535364		363442	535055	276633	352531		610581	416225	268071	550030	High	High	High
High	Master Protein	Q9H4L7	SWI/SNF-related matrix-associated actin-dependent regulator of chromatin subfamily A containing DEAD/H box 1 OS=Homo sapiens OX=9606 GN=SMARCAD1 PE=1 SV=2		0	5	FALSE	3	15	3	1026	117.3	5.55	28.99	3	3	0	1.469	2.404	1.078	1.094	1.008	0.829	1.294	0.961	0.917	0.756	0.817	1.277	0.796	0.01	0.01	72455	106422	174148	78138.2		73006	60097.9	93747.3	69593.6		54809.2	59230.7	92556.5	57667.6	High	High	High
High	Master Protein	Q9BUA3	Spindlin interactor and repressor of chromatin-binding protein OS=Homo sapiens OX=9606 GN=SPINDOC PE=1 SV=3		0	17	FALSE	3	18	3	381	41	5.01	52.01	2	3	0	1.459	0.709	2.439	0.01	1.561	2.843	1.417	1.487	0.659	3.459	2.46	1.336	1.092	0.01	0.01	38030.7	55487.8	26962.8	92748		59379.5	108128	53874.5	56557.8		131531	93569	50809.8	41536.9	High	High	High
High	Master Protein	P35637	RNA-binding protein FUS OS=Homo sapiens OX=9606 GN=FUS PE=1 SV=1		0	12	FALSE	3	8	3	526	53.4	9.36	24.48	2	3	0	0.616	1.429	0.751	3.069	0.466	1.388	0.515	0.861	0.319	1.637	0.906	0.587	0.657	0.01	1.078	79726.9	49114.3	113937	59881.1		37169.4	110687	41093.1	68682.3		130517	72266.7	46775.1	52380.3	High	High	High
High	Master Protein	P46821	Microtubule-associated protein 1B OS=Homo sapiens OX=9606 GN=MAP1B PE=1 SV=2		0	7	FALSE	13	32	13	2468	270.5	4.81	69	6	11	0	1.09	2.532	0.693	3.155	1.235	0.777	1.444	0.928	1.388	0.566	1.259	1.365	1.668	0.01	2.265	209202	228078	529664	144939		258392	162590	302097	194141		118347	263408	285587	349014	High	High	High
High	Master Protein	P12270	Nucleoprotein TPR OS=Homo sapiens OX=9606 GN=TPR PE=1 SV=3		0	1	FALSE	3	38	3	2363	267.1	5.02	75.07	3	2	0	1.13	0.808	1.629	0.27	1.187	2.105	1.049	1.129	1.349	2.726	1.82	1.218	0.729	0.01	0.01	239807	270954	193793	390720		284751	504693	251598	270718		653746	436356	292115	174858	High	High	High
High	Master Protein	Q9C0C2	182 kDa tankyrase-1-binding protein OS=Homo sapiens OX=9606 GN=TNKS1BP1 PE=1 SV=4		0	6	FALSE	6	31	6	1729	181.7	4.86	57.05	5	6	0	1.387	1.141	1.489	1.945	1.394	2.249	1.434	1.102	1.271	2.396	1.335	0.92	0.708	0.01	0.01	197924	274571	225752	294610		275915	445138	283840	218188		474179	264177	182099	140097	High	High	High
High	Master Protein	Q5T8P6	RNA-binding protein 26 OS=Homo sapiens OX=9606 GN=RBM26 PE=1 SV=3		0	2	FALSE	3	60	3	1007	113.5	9.16	65.98	3	3	0	1.755	1.319	3.715	0.707	2.058	3.665	1.898	1.53	1.045	3.77	5.356	1.219	1.545	0.01	0.01	563109	988522	742658	2.09204e+06		1.15874e+06	2.06388e+06	1.0685e+06	861393		2.12268e+06	3.01583e+06	686617	870155	High	High	High
High	Master Protein	P04075	Fructose-bisphosphate aldolase A OS=Homo sapiens OX=9606 GN=ALDOA PE=1 SV=2		0	22	FALSE	8	18	8	364	39.4	8.09	25.95	6	8	0	0.692	1.379	0.881	0.788	0.514	1.262	0.489	0.65	0.285	1.707	0.893	0.395	0.487	0.01	0.01	506755	350614	698865	446685		260605	639695	247811	329256		864902	452581	200372	246686	High	High	High
High	Master Protein	Q15435	Protein phosphatase 1 regulatory subunit 7 OS=Homo sapiens OX=9606 GN=PPP1R7 PE=1 SV=1		0	8	FALSE	3	34	3	360	41.5	4.91	65.36	2	3	0	2.719	0.639	2.58	0.01	2.88	4.334	2.963	1.476	2.561	3.697	3.078	0.932	1.404	0.01	0.935	138661	377079	88624.9	357740		399383	600959	410785	204685		512577	426749	129283	194723	High	High	High
High	Master Protein	Q53EL6	Programmed cell death protein 4 OS=Homo sapiens OX=9606 GN=PDCD4 PE=1 SV=2		0	8	FALSE	4	18	4	469	51.7	5.21	24.2	4	4	0	1.3	0.946	0.742	1.958	1.103	0.931	1.129	1.258	1.062	0.992	1.102	1.114	1.059	0.01	0.733	127641	165967	120708	94707.4		140764	118789	144100	160579		126566	140669	142227	135205	High	High	High
High	Master Protein	P36915	Guanine nucleotide-binding protein-like 1 OS=Homo sapiens OX=9606 GN=GNL1 PE=1 SV=2		0	10	FALSE	3	28	3	607	68.6	5.8	86.74	3	3	0	1.807	1.285	8.495	0.01	3.539	8.442	2.557	1.763	5.018	9.995	7.635	1.206	1.898	0.01	0.01	15170.7	27408.4	19488.1	128871		53692	128067	38787	26745.6		151636	115822	18301.8	28787.2	High	High	High
High	Master Protein	Q6P6C2	RNA demethylase ALKBH5 OS=Homo sapiens OX=9606 GN=ALKBH5 PE=1 SV=2		0	6	FALSE	3	25	3	394	44.2	9.09	31.09	2	3	0	1.341	1.094	1.662	2.58	0.897	0.991	1.093	1.101	1.308	0.894	1.34	0.766	0.672	0.01	0.49	251357	337027	274937	417772		225591	249075	274712	276654		224661	336912	192495	169026	High	High	High
High	Master Protein	Q8IU81	Interferon regulatory factor 2-binding protein 1 OS=Homo sapiens OX=9606 GN=IRF2BP1 PE=1 SV=1		0	5	FALSE	2	38	2	584	61.6	8.18	107.16	2	2	0	1.868	1.424	1.567	1.6	2.137	1.306	2.002	1.305	2.523	1.248	1.396	0.87	1.009	0.01	0.01	127359	237900	181359	199585		272182	166372	254933	166186		158976	177745	110810	128543	High	High	High
High	Master Protein	P02794	Ferritin heavy chain OS=Homo sapiens OX=9606 GN=FTH1 PE=1 SV=2		0	14	FALSE	3	52	3	183	21.2	5.55	110.53	2	3	0	0.373	0.781	0.423	0.01	0.245	0.599	0.376	0.837	0.243	0.746	1.096	0.611	1.655	0.01	1.865	405741	151173	316744	171694		99269	242952	152468	339456		302808	444540	247946	671404	High	High	High
High	Master Protein	P83916	Chromobox protein homolog 1 OS=Homo sapiens OX=9606 GN=CBX1 PE=1 SV=1		0	9	FALSE	2	36	2	185	21.4	4.93	64.34	2	2	0	1.28	1.084	0.369	1.098	1.14	0.286	1.278	1.192	1.422	0.339	0.386	1.011	0.644	0.599	0.771	1.26495e+06	1.61918e+06	1.37138e+06	466388		1.44213e+06	361163	1.61625e+06	1.50723e+06		428669	488275	1.27862e+06	814733	High	High	High
High	Master Protein	P21127	Cyclin-dependent kinase 11B OS=Homo sapiens OX=9606 GN=CDK11B PE=1 SV=4		0	6	FALSE	5	46	5	795	92.6	5.54	82.11	2	5	0	0.584	0.676	0.596	0.227	0.332	0.689	0.477	0.667	0.358	0.513	1.605	1.314	1.582	0.01	3.132	255975	149422	173082	152689		85109.1	176433	122118	170628		131410	410940	336307	404963	High	High	High
High	Master Protein	Q15003	Condensin complex subunit 2 OS=Homo sapiens OX=9606 GN=NCAPH PE=1 SV=3		0.001	2	FALSE	1	9	1	741	82.5	5.06	17.6	1	1	0	0.374	0.688	3.18	0.01	1.057	6.516	0.872	1.054	0.01	7.352	5.448	0.662	1.453	0.01	0.01	10016.2	3749.17	6887.55	31850.9		10588.4	65267.9	8731.36	10560.2		73634.9	54566.7	6631.03	14554.8	High	High	High
High	Master Protein	P35658	Nuclear pore complex protein Nup214 OS=Homo sapiens OX=9606 GN=NUP214 PE=1 SV=2		0	2	FALSE	3	35	3	2090	213.5	7.47	68.41	3	3	0	1.16	1.722	0.86	3.401	0.947	0.922	1.103	1.144	1.391	0.938	0.937	0.874	1.4	0.01	2.005	268534	311510	462533	231069		254171	247702	296063	307234		251979	251493	234658	375887	High	High	High
High	Master Protein	Q86U42	Polyadenylate-binding protein 2 OS=Homo sapiens OX=9606 GN=PABPN1 PE=1 SV=3		0	15	FALSE	1	20	1	306	32.7	5.06	50.95	1	1	0	2.179	0.431	1.592	0.01	1.804	1.778	2.478	1.987	0.01	1.125	0.01	0.256	0.694	0.01	0.01	13474.6	29358.5	5813.19	21447.7		24307.9	23958.3	33386.8	26775.8		15156.7		3447.28	9355.72	High	High	High
High	Master Protein	Q96S55	ATPase WRNIP1 OS=Homo sapiens OX=9606 GN=WRNIP1 PE=1 SV=2		0	10	FALSE	6	30	6	665	72.1	6.1	48.81	4	6	0	1.085	1.306	0.99	2.162	1.179	0.864	1.035	0.881	1.528	0.771	0.83	0.785	1.051	0.01	0.855	552971	599878	722180	547510		652094	477514	572104	487413		426216	458733	434098	581017	High	High	High
High	Master Protein	P52756	RNA-binding protein 5 OS=Homo sapiens OX=9606 GN=RBM5 PE=1 SV=2		0	3	FALSE	2	34	2	815	92.1	6.28	68.69	2	1	0	1.659	0.01	2.542	0.01	1.172	2.831	1.458	1.701	0.01	3.563	1.917	0.888	1.183	0.01	0.01	37563.8	62310.7		95489.9		44014.2	106345	54760.8	63878.2		133855	71993.8	33371.6	44442.8	High	High	Not Found
High	Master Protein	P42696	RNA-binding protein 34 OS=Homo sapiens OX=9606 GN=RBM34 PE=1 SV=2		0	7	FALSE	3	19	3	430	48.5	10.11	31.3	3	3	0	1.352	1.985	0.584	1.59	1.274	0.592	0.951	0.45	1.463	0.461	0.569	0.611	0.418	0.01	0.01	133765	180800	265522	78130.7		170428	79127.3	127239	60240.5		61700.8	76078.5	81789.6	55866.8	High	High	High
High	Master Protein	Q9NVU7	Protein SDA1 homolog OS=Homo sapiens OX=9606 GN=SDAD1 PE=1 SV=3		0.001	4	FALSE	2	8	2	687	79.8	9.25	14.93	2	1	0	1.394	5.014	2.197	42.653	2.643	5.398	1.395	0.926	12.461	1.654	1.164	0.884	0.949	0.01	0.01	32526.7	45334.9	163099	71473.7		85976.6	175583	45387.9	30110.5		53801.9	37865.7	28762.1	30875.1	High	High	High
High	Master Protein	Q13596	Sorting nexin-1 OS=Homo sapiens OX=9606 GN=SNX1 PE=1 SV=3		0	8	FALSE	1	17	1	522	59	5.15	50.33	1	1	0	1.148	0.564	1.435	0.01	0.724	0.874	0.942	1.278	0.01	1.283	0.299	0.503	0.773	0.01	0.01	49354.8	56673	27830.7	70834.7		35713.3	43125.7	46506.9	63087.5		63334.2	14770	24839.3	38132.3	High	High	High
High	Master Protein	Q69YN4	Protein virilizer homolog OS=Homo sapiens OX=9606 GN=VIRMA PE=1 SV=2		0.001	2	FALSE	2	13	2	1812	201.9	5.01	18.69	2	2	0	1.503	1.033	0.88	1.386	1.207	1.213	1.261	1.604	1.697	1.092	0.954	0.832	1.48	0.01	0.01	137646	206850	142242	121094		166185	167033	173546	220806		150292	131247	114550	203741	High	High	High
High	Master Protein	Q969T4	Ubiquitin-conjugating enzyme E2 E3 OS=Homo sapiens OX=9606 GN=UBE2E3 PE=1 SV=1		0	16	FALSE	2	17	2	207	22.9	7.18	49.82	2	2	0	0.857	0.526	2.016	4.649	1.488	2.764	1.58	1.431	0.01	2.588	3.755	0.711	1.562	0.01	0.01	18026	15442.2	9486.18	36348.8		26814.2	49819.5	28473	25794.6		46658	67696.3	12819.6	28152.6	High	High	High
High	Master Protein	Q15019	Septin-2 OS=Homo sapiens OX=9606 GN=SEPTIN2 PE=1 SV=1		0	6	FALSE	2	35	2	361	41.5	6.6	70.56	2	2	0	1.795	0.461	0.833	0.01	1.177	0.727	1.58	1.823	1.139	0.725	0.063	1.129	0.809	0.01	0.01	66453.8	119263	30620.1	55349.7		78205.8	48335.8	105015	121160		48181.6	4170.23	75047.7	53754.9	High	High	High
High	Master Protein	O60271	C-Jun-amino-terminal kinase-interacting protein 4 OS=Homo sapiens OX=9606 GN=SPAG9 PE=1 SV=4		0	3	FALSE	5	28	5	1321	146.1	5.15	47.62	2	5	0	2.014	1.258	1.362	4.327	1.815	1.462	2.179	1.532	2.076	1.043	1.035	0.946	0.657	2.805	0.01	229450	462184	288609	312620		416439	335493	500071	351524		239426	237387	216990	150644	High	High	High
High	Master Protein	Q92615	La-related protein 4B OS=Homo sapiens OX=9606 GN=LARP4B PE=1 SV=3		0	6	FALSE	4	23	4	738	80.5	6.92	28.23	4	2	0	1.095	1.025	0.773	0.955	1.122	0.752	0.985	0.831	1	0.785	0.781	1.012	0.914	5.5	1.166	546627	598684	560032	422578		613568	411006	538333	454260		428911	426661	553126	499505	High	High	High
High	Master Protein	Q8WXF0	Serine/arginine-rich splicing factor 12 OS=Homo sapiens OX=9606 GN=SRSF12 PE=2 SV=1		0	14	FALSE	4	16	4	261	30.5	11.69	37.78	1	4	0	0.209	0.903	0.335	1.192	0.181	0.256	0.196	0.683	0.294	0.353	0.437	1.206	1.143	0.01	2.514	342845	71671.8	309563	114691		61957.4	87675.5	67235	234196		120925	149910	413438	391772	High	High	High
High	Master Protein	P51608	Methyl-CpG-binding protein 2 OS=Homo sapiens OX=9606 GN=MECP2 PE=1 SV=1		0	8	FALSE	4	22	4	486	52.4	9.95	38.61	4	4	0	1.35	1.611	0.782	4.384	1.309	0.731	1.313	0.983	2.448	0.578	0.808	0.911	1.264	0.01	2.663	213241	287968	343608	166825		279098	155882	279976	209554		123286	172307	194173	269463	High	High	High
High	Master Protein	Q9HC52	Chromobox protein homolog 8 OS=Homo sapiens OX=9606 GN=CBX8 PE=1 SV=3		0	7	FALSE	2	16	2	389	43.4	9.91	32.18	2	2	0	1.128	0.587	0.336	0.01	0.758	0.266	0.92	1.154	1.527	0.245	0.304	0.953	0.903	0.01	0.01	181094	204273	106373	60882.7		137259	48254.6	166539	209054		44405.1	55105	172672	163446	High	High	High
High	Master Protein	Q99729-4	Isoform 4 of Heterogeneous nuclear ribonucleoprotein A/B OS=Homo sapiens OX=9606 GN=HNRNPAB		0	34	FALSE	10	25	10	286	30.7	7.91	42.63	4	10	0	0.855	1.065	1.096	1.16	0.968	1.205	0.947	0.901	1.312	1.283	0.909	0.677	1.011	0.01	0.703	562121	480359	598619	615906		543911	677631	532340	506463		721102	511097	380742	568495	High	High	High
High	Master Protein	P62750	60S ribosomal protein L23a OS=Homo sapiens OX=9606 GN=RPL23A PE=1 SV=1		0.001	12	FALSE	3	12	3	156	17.7	10.45	13.46	2	3	0	0.684	1.081	0.837	0.584	0.619	0.815	0.531	0.739	0.851	1.164	1.303	0.725	1.059	0.01	0.01	295281	202015	319206	247226		182849	240796	156677	218300		343803	384847	214037	312700	High	High	High
High	Master Protein	P48634	Protein PRRC2A OS=Homo sapiens OX=9606 GN=PRRC2A PE=1 SV=3		0	5	FALSE	7	43	7	2157	228.7	9.45	99.51	4	6	0	0.87	1.203	0.691	0.453	0.874	0.461	0.962	0.875	0.649	0.431	0.458	0.967	0.8	0.01	1.263	612231	532350	736540	422781		534795	282215	589260	535469		263668	280187	591983	489672	High	High	High
High	Master Protein	P35659	Protein DEK OS=Homo sapiens OX=9606 GN=DEK PE=1 SV=1		0	17	FALSE	5	34	5	375	42.6	8.56	124.3	3	4	0	2.106	0.715	0.726	0.322	1.122	0.535	1.655	1.672	1.172	0.609	0.475	0.762	0.602	0.01	0.745	184253	388046	131728	133746		206747	98616.1	304871	308069		112137	87563.5	140369	110985	High	High	High
High	Master Protein	Q15642-3	Isoform 3 of Cdc42-interacting protein 4 OS=Homo sapiens OX=9606 GN=TRIP10		0	7	FALSE	2	20	2	593	67.6	6.25	53.68	2	2	0	1.289	0.952	1.085	0.821	1.417	1.08	0.986	1.086	1.101	1.017	0.836	0.938	0.833	0.01	0.01	137065	176709	130484	148741		194278	148090	135183	148853		139364	114587	128582	114239	High	High	High
High	Master Protein	O75909-1	Isoform 3 of Cyclin-K OS=Homo sapiens OX=9606 GN=CCNK		0	5	FALSE	2	27	2	357	41.3	8.15	52.35	2	2	0	1.136	0.892	1.262	0.219	1.155	1.565	1.199	1.228	1.007	1.518	1.148	1.076	1.161	0.01	2.298	710609	806993	634160	897104		820763	1.11186e+06	852266	872550		1.07866e+06	815638	764288	824998	High	High	High
High	Master Protein	Q8WYQ5	Microprocessor complex subunit DGCR8 OS=Homo sapiens OX=9606 GN=DGCR8 PE=1 SV=1		0.001	3	FALSE	1	6	1	773	86	5.95	17.44	1	1	0	0.985	1.074	0.702	5.792	0.665	1.25	0.846	1.115	1.985	0.759	0.798	0.79	1.221	0.01	2.072	39938.4	39331.8	42910.8	28027.6		26549.1	49922.3	33775.6	44530.5		30305.9	31866.1	31541.6	48751.5	High	High	High
High	Master Protein	O00499	Myc box-dependent-interacting protein 1 OS=Homo sapiens OX=9606 GN=BIN1 PE=1 SV=1		0	5	FALSE	3	12	3	593	64.7	5.06	28.9	3	3	0	1.006	2.446	1.256	5.38	1.021	1.248	1.036	0.941	1.792	0.818	1.233	1.033	2.244	0.01	5.06	85381.2	85857.3	208820	107197		87139.3	106578	88446.8	80331.8		69817.7	105250	88161.3	191589	High	High	High
High	Master Protein	Q8IZL8	Proline-, glutamic acid- and leucine-rich protein 1 OS=Homo sapiens OX=9606 GN=PELP1 PE=1 SV=2		0	7	FALSE	5	29	5	1130	119.6	4.34	60.85	2	5	0	1.417	1.54	1.321	1.396	1.066	1	1.327	1.387	1.711	0.968	0.479	0.85	1.089	0.01	1.044	193118	273626	297313	255027		205943	193034	256229	267872		187023	92538.7	164090	210392	High	High	High
High	Master Protein	Q15651	High mobility group nucleosome-binding domain-containing protein 3 OS=Homo sapiens OX=9606 GN=HMGN3 PE=1 SV=2		0	60	FALSE	5	32	5	99	10.7	9.66	48.86	3	5	0	1.875	1.347	1.957	0.901	3.49	0.848	2.326	0.989	2.637	0.738	0.788	0.948	0.925	0.01	1.66	520918	976499	701455	1.01936e+06		1.81797e+06	441521	1.21182e+06	515423		384585	410575	493926	481934	High	High	High
High	Master Protein	P54727	UV excision repair protein RAD23 homolog B OS=Homo sapiens OX=9606 GN=RAD23B PE=1 SV=1		0	7	FALSE	1	19	1	409	43.1	4.84	86.86	1	1	0	0.942	0.815	0.541	1.002	0.997	0.7	1.232	1.076	1.311	0.398	0.208	1.056	0.77	0.01	1.735	328771	309764	267941	177938		327740	230229	405129	353680		130864	68494.5	347071	253211	High	High	High
High	Master Protein	P23396	40S ribosomal protein S3 OS=Homo sapiens OX=9606 GN=RPS3 PE=1 SV=2		0	9	FALSE	2	19	2	243	26.7	9.66	30.62	2	2	0	0.883	0.513	0.338	0.01	0.602	0.384	0.874	0.744	0.894	0.392	0.226	0.771	0.622	0.01	0.01	76965.1	67974.4	39489.3	26029.9		46300.3	29562.6	67257.6	57268.5		30201.4	17358.4	59325.9	47855.9	High	High	High
High	Master Protein	P00558	Phosphoglycerate kinase 1 OS=Homo sapiens OX=9606 GN=PGK1 PE=1 SV=3		0	9	FALSE	4	22	4	417	44.6	8.1	36.36	3	3	0	0.825	1.153	0.668	0.01	0.951	0.698	0.832	0.656	1.193	0.837	0.549	0.538	0.283	0.01	0.01	295924	244185	341165	197559		281520	206512	246201	194011		247764	162474	159109	83708.5	High	High	High
High	Master Protein	Q6GYQ0	Ral GTPase-activating protein subunit alpha-1 OS=Homo sapiens OX=9606 GN=RALGAPA1 PE=1 SV=1		0	2	FALSE	3	21	3	2036	229.7	6.19	39.54	2	3	0	1.307	1.498	1.292	5.695	1.339	1.675	1.417	1.403	2.76	1.352	1.424	1.047	1.385	0.01	2.52	147993	193413	221698	191176		198230	247833	209775	207662		200078	210681	154950	204908	High	High	High
High	Master Protein	Q5VUA4	Zinc finger protein 318 OS=Homo sapiens OX=9606 GN=ZNF318 PE=1 SV=2		0	3	FALSE	9	77	8	2279	251	7.2	87.74	2	9	0	0.88	1.652	1.025	0.783	1.356	1.537	1.006	0.94	0.583	1.406	1.705	1.308	1.22	0.01	0.278	340704	299920	562779	349161		462055	523765	342635	320386		479027	580893	445555	415513	High	High	High
High	Master Protein	Q15061	WD repeat-containing protein 43 OS=Homo sapiens OX=9606 GN=WDR43 PE=1 SV=3		0	3	FALSE	4	19	4	677	74.8	5.57	22.6	3	4	0	2.095	0.881	1.551	2.004	1.787	1.21	2.304	2.201	2.823	1.001	0.856	0.846	1.128	0.01	2.652	486896	1.02015e+06	428866	755136		870037	589130	1.12205e+06	1.07173e+06		487413	416640	412070	549315	High	High	High
High	Master Protein	Q99856	AT-rich interactive domain-containing protein 3A OS=Homo sapiens OX=9606 GN=ARID3A PE=1 SV=2		0	7	FALSE	3	26	3	593	62.9	4.91	76.06	2	2	0	1.063	0.786	1.575	0.629	0.992	1.777	1.029	1.187	0.228	1.763	2.605	0.861	1.311	0.01	0.01	86325	91761.8	67868	135948		85627.2	153409	88835.8	102485		152169	224841	74335.2	113191	High	High	High
High	Master Protein	Q96ST3	Paired amphipathic helix protein Sin3a OS=Homo sapiens OX=9606 GN=SIN3A PE=1 SV=2		0	7	FALSE	5	16	5	1273	145.1	7.25	32.58	3	5	0	2.673	1.218	1.615	2.4	2.108	1.433	2.67	1.906	3.552	1.697	2.159	0.831	1.102	0.01	0.01	131631	351859	160359	212540		277531	188648	351460	250857		223313	284211	109415	145014	High	High	High
High	Master Protein	P40123	Adenylyl cyclase-associated protein 2 OS=Homo sapiens OX=9606 GN=CAP2 PE=1 SV=1		0	4	FALSE	2	18	2	477	52.8	6.37	26.32	2	2	0	1.447	0.836	1.246	1.594	1.247	1.352	1.394	1.793	1.663	1.003	0.801	0.822	1.153	0.01	0.981	115750	167474	96754.6	144203		144315	156513	161310	207489		116143	92742.9	95175.7	133448	High	High	High
High	Master Protein	Q8TDY2	RB1-inducible coiled-coil protein 1 OS=Homo sapiens OX=9606 GN=RB1CC1 PE=1 SV=3		0	3	FALSE	2	16	2	1594	183	5.41	31.12	1	2	0	1.59	1.337	1.908	1.197	1.341	1.621	1.705	0.982	1.42	2.042	1.75	1.061	0.873	0.01	0.01	66220	105285	88564.8	126331		88801.6	107335	112912	65031.3		135229	115880	70238.7	57778.3	High	High	High
High	Master Protein	P54105	Methylosome subunit pICln OS=Homo sapiens OX=9606 GN=CLNS1A PE=1 SV=1		0	25	FALSE	3	36	3	237	26.2	4.11	114.68	2	3	0	7.759	0.258	2.921	0.01	6.494	1.621	7.432	2.999	2.566	1.204	0.01	0.738	0.711	0.01	0.01	22001.2	170712	5666.71	64263.7		142867	35661	163503	65984.4		26489.2		16238.5	15635.1	High	High	High
High	Master Protein	P49840	Glycogen synthase kinase-3 alpha OS=Homo sapiens OX=9606 GN=GSK3A PE=1 SV=2		0	9	FALSE	2	15	2	483	50.9	8.75	33.91	2	2	0	5.378	1.54	4.079	0.01	5.577	1.758	6.06	1.321	2.257	2.01	0.558	1.424	0.844	0.01	0.01	13359.1	71848	20576.5	54497.6		74501	23483.2	80957.3	17649.1		26845.8	7454.54	19028.1	11277	High	High	High
High	Master Protein	P05386	60S acidic ribosomal protein P1 OS=Homo sapiens OX=9606 GN=RPLP1 PE=1 SV=1		0	29	FALSE	3	271	1	114	11.5	4.32	822.81	1	3	0	0.033	0.518	0.01	0.01	0.01	0.076	0.01	0.019	0.01	0.119	0.137	0.01	0.078	0.01	0.01	68977.9	2305.17	35723.8				5254.35		1311.64		8208.01	9480.61		5371.38	High	High	High
High	Master Protein	Q02790	Peptidyl-prolyl cis-trans isomerase FKBP4 OS=Homo sapiens OX=9606 GN=FKBP4 PE=1 SV=3		0	4	FALSE	2	18	2	459	51.8	5.43	33.46	2	2	0	0.766	0.964	0.922	1.128	0.931	1.381	0.778	0.767	0.252	1.293	1.665	1.139	1.332	0.01	0.01	121594	93106.7	117237	112124		113172	167916	94620.6	93219.8		157282	202498	138539	161925	High	High	High
High	Master Protein	Q9NQ55	Suppressor of SWI4 1 homolog OS=Homo sapiens OX=9606 GN=PPAN PE=2 SV=1		0	11	FALSE	3	19	3	473	53.2	10.13	30.82	2	3	0	1.181	0.778	1.223	0.01	1.146	1.23	1.308	1.061	1.821	1.453	1.3	0.923	1.108	0.01	1.221	78877.6	93178.6	61366.3	96433.3		90378.6	97040.3	103211	83662.4		114603	102573	72797.3	87420.7	High	High	High
High	Master Protein	P11274	Breakpoint cluster region protein OS=Homo sapiens OX=9606 GN=BCR PE=1 SV=2		0.001	3	FALSE	2	10	2	1271	142.7	7.03	17.82	2	1	0	1.191	0.891	1.484	0.01	0.999	1.292	1.101	1.096	1.45	0.946	0.797	1.078	0.93	0.01	2.098	56486.3	67285.6	50329.8	83816.8		56426.2	72982.4	62177.4	61910.9		53439.1	45018.8	60865.6	52523.2	High	High	High
Medium	Master Protein	P30044-4	Isoform 4 of Peroxiredoxin-5, mitochondrial OS=Homo sapiens OX=9606 GN=PRDX5		0.013	23	FALSE	1	2	1	125	12.9	9.41	3.78	1	1	0	0.01	0.446	0.019	0.01	0.025	0.061	0.013	0.01	0.01	0.048	0.126	0.01	0.089	0.01	0.01	120151	1260.12	53537.8	2334.21		3062.64	7296.68	1535.46			5755.73	15153.7		10694.9	High	High	High
High	Master Protein	Q8WVC0	RNA polymerase-associated protein LEO1 OS=Homo sapiens OX=9606 GN=LEO1 PE=1 SV=1		0	22	FALSE	8	37	8	666	75.4	4.51	101.35	3	8	0	0.791	0.838	0.576	0.656	0.662	0.505	0.777	1.051	0.33	0.537	0.733	1.015	1.418	0.01	2.365	256670	203029	215171	147759		169868	129680	199400	269715		137821	188076	260551	364013	High	High	High
High	Master Protein	Q8N9T8	Protein KRI1 homolog OS=Homo sapiens OX=9606 GN=KRI1 PE=1 SV=3		0.003	3	FALSE	2	4	2	703	82.5	5.14	7.89	2	1	0	0.839	1.621	2.74	4.676	1.603	2.27	1.325	1.151	2.374	4.941	3.975	1.234	1.436	0.01	0.01	24999.9	20966	40518.1	68501.8		40081.1	56755.5	33131.3	28785.2		123514	99364.7	30843.9	35890.4	High	High	High
High	Master Protein	O60264	SWI/SNF-related matrix-associated actin-dependent regulator of chromatin subfamily A member 5 OS=Homo sapiens OX=9606 GN=SMARCA5 PE=1 SV=1		0	5	FALSE	4	27	4	1052	121.8	8.09	86.69	3	2	0	1.743	1.055	1.827	1.416	1.362	1.378	1.456	1.336	2.09	1.883	1.482	0.829	0.73	0.01	0.01	126604	220646	133529	231276		172458	174400	184336	169122		238457	187633	105016	92409.7	High	High	High
High	Master Protein	P62424	60S ribosomal protein L7a OS=Homo sapiens OX=9606 GN=RPL7A PE=1 SV=2		0	9	FALSE	3	6	3	266	30	10.61	8.27	2	2	0	1.064	2.688	1.038	3.717	0.735	1.176	0.657	0.93	0.67	2.398	1.052	0.577	0.726	8.794	1.44	181575	193153	488038	188460		133489	213592	119385	168793		435380	190955	104828	131752	High	High	High
High	Master Protein	Q9UKM9	RNA-binding protein Raly OS=Homo sapiens OX=9606 GN=RALY PE=1 SV=1		0	17	FALSE	5	70	5	306	32.4	9.17	235.59	4	5	0	1.081	1.331	1.105	0.524	0.885	0.875	1.021	0.99	2.112	1.376	1.755	0.659	1.011	0.01	0.958	225335	243625	299822	248991		199329	197106	229978	223113		309962	395524	148544	227919	High	High	High
High	Master Protein	P30419	Glycylpeptide N-tetradecanoyltransferase 1 OS=Homo sapiens OX=9606 GN=NMT1 PE=1 SV=2		0	4	FALSE	2	16	2	496	56.8	7.8	24.91	2	1	0	1.509	0.931	1.519	2.151	1.272	1.2	1.374	1.46	1.088	1.222	0.79	0.946	0.782	5.321	0.705	136144	205436	126761	206827		173165	163433	187019	198735		166403	107613	128771	106519	High	High	High
High	Master Protein	Q96JM3	Chromosome alignment-maintaining phosphoprotein 1 OS=Homo sapiens OX=9606 GN=CHAMP1 PE=1 SV=2		0	17	FALSE	13	57	13	812	89	8.44	95.63	7	12	0	1.165	0.898	0.823	0.01	0.854	0.851	0.973	1.117	0.515	0.997	0.913	1.093	1.11	0.01	0.201	428777	499356	384921	352836		366045	364896	417012	478965		427682	391266	468538	476136	High	High	High
High	Master Protein	Q969S3	Zinc finger protein 622 OS=Homo sapiens OX=9606 GN=ZNF622 PE=1 SV=1		0.003	2	FALSE	1	8	1	477	54.2	6.15	6.6	1	1	0	1.15	0.733	0.669	0.929	1.124	0.599	1.192	0.966	1.06	0.574	0.543	1.134	0.983	0.01	2.546	489004	562407	358681	327302		549458	292872	582653	472260		280740	265698	554428	480884	High	High	High
High	Master Protein	P49585	Choline-phosphate cytidylyltransferase A OS=Homo sapiens OX=9606 GN=PCYT1A PE=1 SV=2		0.002	10	FALSE	4	11	4	367	41.7	7.25	5.75	3	3	0	1.247	0.602	1.347	0.01	1.281	1.927	1.427	1.195	1.273	1.55	1.416	1.188	0.961	0.01	0.01	163006	203319	98101.8	219515		208844	314106	232563	194776		252620	230834	193631	156599	High	High	High
High	Master Protein	Q9UKE5	TRAF2 and NCK-interacting protein kinase OS=Homo sapiens OX=9606 GN=TNIK PE=1 SV=1		0	3	FALSE	3	17	3	1360	154.8	7.17	27.85	3	2	0	1.664	2.146	1.037	21.068	0.84	1.786	0.686	0.773	11.681	0.524	0.535	0.374	0.417	0.01	0.01	109099	181510	234112	113096		91643.3	194886	74896.2	84325.7		57172.8	58422.3	40810.3	45489.5	High	High	High
High	Master Protein	P60468	Protein transport protein Sec61 subunit beta OS=Homo sapiens OX=9606 GN=SEC61B PE=1 SV=2		0.003	25	FALSE	3	10	3	96	10	11.56	6.04	3	1	0	1.038	1.145	0.576	3.794	0.964	1.019	1.02	0.961	2.457	1.104	0.905	0.803	1.276	0.01	2.072	118303	122844	135444	68193.9		114077	120546	120690	113701		130600	107071	95009.6	150980	High	High	High
High	Master Protein	O95819	Mitogen-activated protein kinase kinase kinase kinase 4 OS=Homo sapiens OX=9606 GN=MAP4K4 PE=1 SV=2		0	4	FALSE	4	15	4	1239	142	7.46	30	3	4	0	1.053	1.204	0.961	3.007	1.567	1.408	1.063	1.136	1.336	1.388	1.497	0.861	1.036	0.01	0.01	68314.7	71933.2	82230.2	65632.2		107068	96176.1	72610.5	77622.1		94833.7	102297	58805.7	70782.9	High	High	High
High	Master Protein	Q9Y2V2	Calcium-regulated heat-stable protein 1 OS=Homo sapiens OX=9606 GN=CARHSP1 PE=1 SV=2		0	18	FALSE	7	24	7	147	15.9	8.21	21.93	4	5	0	1.494	0.807	2.074	0.938	1.983	1.952	1.639	1.478	0.853	1.85	1.209	1.331	0.872	0.01	0.01	295952	442253	238958	613826		586817	577754	485041	437375		547567	357948	393805	258159	High	High	High
High	Master Protein	P55196	Afadin OS=Homo sapiens OX=9606 GN=AFDN PE=1 SV=3		0	4	FALSE	4	19	4	1824	206.7	6.47	55.51	2	4	0	0.978	0.947	0.77	1.209	0.809	0.7	0.973	1.152	1.002	0.6	0.439	0.746	1.086	0.01	1.432	102722	100432	97241.6	79119.1		83139.5	71881.5	99921.3	118377		61616.2	45121.9	76657.1	111580	High	High	High
High	Master Protein	Q8N1G0	Zinc finger protein 687 OS=Homo sapiens OX=9606 GN=ZNF687 PE=1 SV=1		0.001	1	FALSE	1	7	1	1237	129.4	8.19	13.49	1	1	0	1.567	2.1	1.545	22.456	2.358	2.212	1.941	1.42	9.221	1.977	1.133	1.151	0.502	0.01	0.01	58272.6	91301.3	122372	90040.9		137403	128914	113095	82718.3		115203	66045.7	67080.5	29245	High	High	High
High	Master Protein	O75122	CLIP-associating protein 2 OS=Homo sapiens OX=9606 GN=CLASP2 PE=1 SV=3		0	4	FALSE	4	15	4	1294	141	8.4	21.81	4	3	0	1.336	0.689	0.99	1.207	1.292	1.856	0.807	0.862	1.13	1.809	1.648	1.226	0.849	0.01	0.447	528351	705800	364288	523271		682567	980560	426496	455381		956022	870512	647710	448688	High	High	High
High	Master Protein	Q86U86	Protein polybromo-1 OS=Homo sapiens OX=9606 GN=PBRM1 PE=1 SV=1		0	1	FALSE	2	20	2	1689	192.8	6.89	26.81	1	2	0	1.646	0.666	2.214	1.952	1.613	2.599	2.056	1.229	1.727	2.558	2.533	0.962	1.103	0.01	1.782	47432.1	78066.5	31606.6	105013		76489.5	123263	97510.6	58298.2		121308	120128	45639.8	52328.9	High	High	High
High	Master Protein	P35251	Replication factor C subunit 1 OS=Homo sapiens OX=9606 GN=RFC1 PE=1 SV=4		0	5	FALSE	5	11	5	1148	128.2	9.36	20.33	2	5	0	1.048	0.987	0.499	0.01	0.868	0.497	0.988	0.896	0.855	0.556	0.478	0.768	0.688	0.01	0.01	119891	125657	118340	59848.8		104014	59584.1	118435	107403		66652.5	57317.6	92051.5	82498.8	High	High	High
High	Master Protein	P51965	Ubiquitin-conjugating enzyme E2 E1 OS=Homo sapiens OX=9606 GN=UBE2E1 PE=1 SV=1		0	9	FALSE	1	12	1	193	21.4	8.53	39.25	1	1	0	0.301	0.463	0.617	1.147	0.323	0.283	0.492	0.596	0.01	0.309	0.626	0.29	0.173	0.01	0.01	57186.2	17212	26456.7	35293.3		18480.9	16187.7	28138.8	34073.1		17686	35786.6	16607	9880.99	High	High	High
High	Master Protein	Q99569	Plakophilin-4 OS=Homo sapiens OX=9606 GN=PKP4 PE=1 SV=2		0	1	FALSE	2	11	2	1192	131.8	8.94	22.73	2	2	0	1.001	1.109	0.621	2.947	0.974	0.641	0.888	0.987	0.942	0.354	0.646	0.954	1.201	0.01	0.01	110212	110270	122273	68395.5		107350	70662.5	97830.3	108801		39021	71226.8	105195	132374	High	High	High
High	Master Protein	P55081	Microfibrillar-associated protein 1 OS=Homo sapiens OX=9606 GN=MFAP1 PE=1 SV=2		0	19	FALSE	5	76	5	439	51.9	4.98	245.31	2	5	0	1.536	0.337	1.203	0.513	1.114	1.375	1.18	1.616	0.326	0.946	0.318	0.715	1.052	0.01	0.538	133645	205328	45093	160735		148902	183765	157646	215985		126405	42473.6	95513.3	140644	High	High	High
High	Master Protein	Q14966	Zinc finger protein 638 OS=Homo sapiens OX=9606 GN=ZNF638 PE=1 SV=2		0.001	3	FALSE	6	17	6	1978	220.5	6.38	16.16	3	5	0	0.956	1.169	0.762	0.642	0.839	0.604	0.868	1.174	1.344	0.519	0.509	0.955	1.137	0.01	0.848	644301	616203	752927	490865		540270	389416	559350	756328		334452	327996	615140	732770	High	High	High
High	Master Protein	Q99590	Protein SCAF11 OS=Homo sapiens OX=9606 GN=SCAF11 PE=1 SV=2		0	4	FALSE	7	31	7	1463	164.6	8.41	33.2	4	6	0	1.065	1.072	0.798	1.043	1.679	0.81	1.791	1.178	2.251	0.685	0.836	1.061	0.95	0.01	0.543	631381	672182	676791	504004		1.06003e+06	511208	1.13072e+06	743940		432499	527928	670079	599855	High	High	High
High	Master Protein	Q9UK76-2	Isoform 2 of Jupiter microtubule associated homolog 1 OS=Homo sapiens OX=9606 GN=JPT1		0	8	FALSE	2	28	2	181	19.9	8.32	75.15	2	2	0	1.942	0.518	1.659	0.867	2.212	0.504	1.887	1.067	1.501	0.46	0.378	1.306	0.597	0.01	0.01	101608	197279	52598.9	168537		224740	51233.4	191704	108420		46764	38419.8	132709	60709.4	High	High	High
High	Master Protein	Q9UHB6	LIM domain and actin-binding protein 1 OS=Homo sapiens OX=9606 GN=LIMA1 PE=1 SV=1		0	11	FALSE	6	30	6	759	85.2	6.84	49.77	4	6	0	1.418	1.335	1.003	3.765	1.365	1.085	1.527	1.275	2.522	0.875	0.978	0.964	0.875	0.01	1.678	448965	636576	599227	450219		612848	487095	685519	572560		392889	439274	432871	392876	High	High	High
High	Master Protein	Q8IY18	Structural maintenance of chromosomes protein 5 OS=Homo sapiens OX=9606 GN=SMC5 PE=1 SV=2		0	1	FALSE	1	7	1	1101	128.7	8.38	9.26	1	1	0	1	1.601	0.635	4.511	0.877	1.049	0.883	1.069	0.01	0.665	0.773	0.877	1.149	0.01	2.52	52749.1	52751.5	84428.7	33500.8		46256	55328.3	46582.1	56403.5		35073.1	40764.2	46250	60624	High	High	High
High	Master Protein	Q9BXK1	Krueppel-like factor 16 OS=Homo sapiens OX=9606 GN=KLF16 PE=1 SV=1		0.001	10	FALSE	1	6	1	252	25.4	9.88	17.17	1	1	0	3.352	1.482	11.019	0.01	3.224	2.24	3.184	2.586	2.763	3.215	0.576	0.515	0.509	0.01	0.01	8010.82	26855.7	11875.8	88273.8		25830.4	17944.2	25509.7	20720		25758.7	4616.31	4126.13	4074.83	High	High	High
High	Master Protein	Q9H0D6	5'-3' exoribonuclease 2 OS=Homo sapiens OX=9606 GN=XRN2 PE=1 SV=1		0	3	FALSE	3	47	3	950	108.5	7.47	119.34	2	3	0	2.094	0.989	2.091	0.01	1.883	1.905	2.239	1.934	1.579	2.011	1.991	1.18	1.353	2.948	1.012	194844	407958	192660	407391		366833	371088	436329	376809		391903	387913	229933	263627	High	High	High
High	Master Protein	Q8WUA4	General transcription factor 3C polypeptide 2 OS=Homo sapiens OX=9606 GN=GTF3C2 PE=1 SV=2		0.001	3	FALSE	3	10	3	911	100.6	7.31	12.32	2	3	0	0.973	1.222	0.565	0.678	0.799	0.467	0.896	0.956	0.702	0.528	1.064	0.969	0.975	0.01	1.318	153029	148879	187033	86469.8		122249	71426	137085	146233		80870.7	162790	148320	149128	High	High	High
High	Master Protein	O14545	TRAF-type zinc finger domain-containing protein 1 OS=Homo sapiens OX=9606 GN=TRAFD1 PE=1 SV=1		0	5	FALSE	2	24	2	582	64.8	5.29	39.76	2	2	0	1.121	1.038	1.409	2.831	1.068	1.78	1.117	1.018	2.141	1.85	1.471	1.12	1.115	0.01	0.01	48050.4	53841.6	49883.2	67724.1		51309.1	85552.6	53650.3	48935.7		88911.6	70661.3	53792.6	53578.8	High	High	High
High	Master Protein	Q9BPX3	Condensin complex subunit 3 OS=Homo sapiens OX=9606 GN=NCAPG PE=1 SV=1		0	3	FALSE	2	9	2	1015	114.3	5.59	23.85	1	2	0	2.762	0.948	3.412	2.527	2.747	2.296	5.564	1.609	6.847	1.683	1.098	0.805	1.558	0.01	0.01	30035.7	82963.1	28469.3	102482		82495.6	68964.4	167113	48340.7		50535.9	32992.9	24165.5	46793	High	High	High
High	Master Protein	O95208-2	Isoform 2 of Epsin-2 OS=Homo sapiens OX=9606 GN=EPN2		0	6	FALSE	2	13	2	584	62.3	7.53	28.8	2	2	0	1.066	1.537	3.426	5.448	1.295	4.05	1.2	1.467	0.963	3.172	2.119	0.818	1.304	0.01	2.032	51592.5	54983.3	79284.9	176746		66799.8	208943	61928.8	75697.4		163672	109330	42226.7	67281.9	High	High	High
High	Master Protein	Q14155	Rho guanine nucleotide exchange factor 7 OS=Homo sapiens OX=9606 GN=ARHGEF7 PE=1 SV=2		0	1	FALSE	1	6	1	803	90	7.09	8.64	1	1	0	1.163	1.699	0.452	2.324	0.866	0.696	1.269	1.009	1.394	0.343	0.61	0.873	0.957	0.01	0.01	58799.8	68370.5	99905.3	26580.4		50924.7	40942.1	74618.3	59315.6		20173.5	35866.5	51309.3	56254.7	High	High	High
High	Master Protein	Q9Y388	RNA-binding motif protein, X-linked 2 OS=Homo sapiens OX=9606 GN=RBMX2 PE=1 SV=2		0	4	FALSE	1	15	1	322	37.3	9.83	25.15	1	1	0	1.603	1.154	2.451	0.01	1.714	3.25	1.747	1.537	1.888	3.388	4.921	1.217	1.357	0.01	0.01	42542.9	68208.7	49094.5	104266		72933.4	138264	74316.4	65386.5		144154	209370	51782.1	57732.2	High	High	High
High	Master Protein	P49756	RNA-binding protein 25 OS=Homo sapiens OX=9606 GN=RBM25 PE=1 SV=3		0	4	FALSE	3	21	3	843	100.1	6.32	46.33	2	3	0	1.626	1.193	0.912	2.093	1.235	1.209	1.193	1.254	0.799	0.878	0.699	0.991	1.411	0.01	0.01	281923	458503	336410	257135		348162	340877	336463	353641		247578	196990	279313	397933	High	High	High
High	Master Protein	P13639	Elongation factor 2 OS=Homo sapiens OX=9606 GN=EEF2 PE=1 SV=4		0.001	7	FALSE	7	13	7	858	95.3	6.83	12.61	4	6	0	0.962	0.896	0.749	1.254	0.792	1.138	0.793	0.952	0.517	1.172	0.749	0.543	0.577	0.01	0.01	141743	136422	127045	106157		112261	161357	112472	134869		166145	106167	76932.3	81764.7	High	High	High
High	Master Protein	Q9BUH6	Protein PAXX OS=Homo sapiens OX=9606 GN=PAXX PE=1 SV=2		0.003	16	FALSE	3	7	3	204	21.6	5.48	6.5	3	3	0	0.753	1.293	1.353	0.01	0.651	2.059	0.652	0.937	0.01	1.848	1.066	0.758	0.903	0.01	0.01	49261.7	37075.3	63699.4	66639.1		32049.1	101449	32123.5	46178.3		91033.5	52492.6	37337.7	44468.5	High	High	High
High	Master Protein	Q68EM7	Rho GTPase-activating protein 17 OS=Homo sapiens OX=9606 GN=ARHGAP17 PE=1 SV=1		0	7	FALSE	2	10	2	881	95.4	7.62	28.55	1	2	0	0.624	1.741	0.79	2.312	0.656	0.892	0.652	0.696	0.01	0.995	1.989	0.444	1.178	0.01	0.01	28576.8	17842	49743.8	22577.3		18737.6	25481.1	18624.6	19885.4		28427.4	56837.2	12700.7	33656	High	High	High
High	Master Protein	Q9UIF9	Bromodomain adjacent to zinc finger domain protein 2A OS=Homo sapiens OX=9606 GN=BAZ2A PE=1 SV=4		0.001	2	FALSE	2	11	2	1905	211.1	6.64	18.04	2	2	0	1.053	1.281	1.727	2.884	1.271	3.735	1.104	1.101	2.138	2.935	1.261	0.755	0.988	0.01	0.01	42144.3	44369.9	53979.8	72795.1		53550.9	157410	46538.1	46381.4		123679	53150.5	31806.5	41624.4	High	High	High
High	Master Protein	Q96G74	OTU domain-containing protein 5 OS=Homo sapiens OX=9606 GN=OTUD5 PE=1 SV=1		0.001	9	FALSE	2	4	2	571	60.6	6.54	14.54	1	2	0	2.574	0.01	3.918	0.01	6.052	6.126	3.494	4.198	0.01	4.708	6.522	0.01	2.237	0.01	0.01	1125.89	2898.06		4410.81		6814.22	6896.9	3933.32	4726.22		5300.33	7342.52		2519.15	High	High	High
High	Master Protein	Q9H4A3	Serine/threonine-protein kinase WNK1 OS=Homo sapiens OX=9606 GN=WNK1 PE=1 SV=2		0	2	FALSE	3	20	3	2382	250.6	6.34	61.4	2	3	0	0.74	0.907	1.867	0.01	1.02	1.814	0.864	1.38	0.795	1.424	1.685	0.807	1.757	0.01	0.791	243894	180368	221205	455330		248832	442459	210707	336657		347391	411035	196864	428537	High	High	High
High	Master Protein	Q9ULU4-19	Isoform 19 of Protein kinase C-binding protein 1 OS=Homo sapiens OX=9606 GN=ZMYND8		0.003	1	FALSE	2	9	2	1241	137.9	6.93	6.92	2	2	0	1.344	1.186	1.263	3.925	1.216	1.599	1.208	1.153	2.412	1.139	1.551	1.054	0.828	0.01	0.01	147128	197744	174486	185893		178926	235275	177769	169682		167550	228209	155039	121751	High	High	High
High	Master Protein	P43487	Ran-specific GTPase-activating protein OS=Homo sapiens OX=9606 GN=RANBP1 PE=1 SV=1		0	14	FALSE	3	14	3	201	23.3	5.29	25.15	1	3	0	0.625	1.176	0.561	0.994	0.593	0.843	0.467	0.676	0.887	1.188	1.083	0.702	0.798	0.01	1.433	261220	163367	307129	146610		155000	220292	121943	176661		310444	282954	183305	208371	High	High	High
High	Master Protein	Q92598	Heat shock protein 105 kDa OS=Homo sapiens OX=9606 GN=HSPH1 PE=1 SV=1		0.001	3	FALSE	2	9	2	858	96.8	5.39	14.37	2	2	0	0.622	0.615	0.334	1.912	0.9	0.424	0.786	0.591	4.264	0.567	0.534	0.204	0.946	0.01	1.368	71504	44464.8	43981.1	23893.5		64366.5	30307.7	56198.2	42249.3		40556.2	38196	14579.4	67653.4	High	High	High
High	Master Protein	O75175	CCR4-NOT transcription complex subunit 3 OS=Homo sapiens OX=9606 GN=CNOT3 PE=1 SV=1		0.001	2	FALSE	1	12	1	753	81.8	6.2	15.73	1	1	0	1.37	0.7	0.902	0.01	1.162	0.965	1.228	1.31	0.851	0.888	1.13	1.447	1.082	0.01	0.01	80438.5	110208	56295.5	72554.8		93430.7	77643.4	98793.5	105400		71426.5	90866.3	116398	87020.9	High	High	High
High	Master Protein	P08559	Pyruvate dehydrogenase E1 component subunit alpha, somatic form, mitochondrial OS=Homo sapiens OX=9606 GN=PDHA1 PE=1 SV=3		0	6	FALSE	2	44	2	390	43.3	8.06	68.44	2	2	0	3.061	2.441	5.032	2.005	1.863	5.483	4.06	3.111	1.667	6.654	4.088	1.543	1.717	0.01	0.01	210383	644051	513457	1.05856e+06		392003	1.15358e+06	854256	654568		1.39991e+06	860148	324594	361283	High	High	High
High	Master Protein	P16989	Y-box-binding protein 3 OS=Homo sapiens OX=9606 GN=YBX3 PE=1 SV=4		0	13	FALSE	3	19	2	372	40.1	9.77	37.52	2	3	0	1.117	3.107	2.202	3.67	1.468	1.628	1.136	0.854	0.01	2.402	1.871	1.107	1.553	0.01	0.01	14776.3	16511.9	45903.5	32537.7		21695.6	24055.4	16782.6	12616.3		35495.1	27644.3	16362.8	22947.7	High	High	High
High	Master Protein	Q96GX9	Methylthioribulose-1-phosphate dehydratase OS=Homo sapiens OX=9606 GN=APIP PE=1 SV=1		0.001	4	FALSE	2	13	2	242	27.1	7.12	15.53	2	2	0	1.441	1.478	0.852	2.369	1.13	0.719	1.376	1.458	2.7	0.571	0.598	1.237	1.119	0.01	1.649	149436	215332	220849	127341		168799	107462	205595	217924		85290.3	89352.7	184885	167273	High	High	High
High	Master Protein	Q13547	Histone deacetylase 1 OS=Homo sapiens OX=9606 GN=HDAC1 PE=1 SV=1		0	11	FALSE	2	17	2	482	55.1	5.48	54.48	1	2	0	2.093	0.715	1.41	0.01	2.219	0.678	2.314	1.543	0.01	0.439	0.992	0.639	1.163	0.01	0.01	28871.9	60420.5	20653.9	40700.4		64054.2	19587.3	66807.6	44562.1		12676.4	28649.7	18455.8	33571.9	High	High	High
High	Master Protein	Q9Y3Z3	Deoxynucleoside triphosphate triphosphohydrolase SAMHD1 OS=Homo sapiens OX=9606 GN=SAMHD1 PE=1 SV=2		0	4	FALSE	1	3	1	626	72.2	7.14	9.29	1	1	0	2.331	0.731	1.981	6.874	2.242	1.18	2.766	2.707	3.28	0.972	0.321	1.018	0.838	0.01	0.01	16456.5	38354.4	12030.8	32605.9		36901	19415.6	45518.9	44541.1		15993.2	5284.87	16746.5	13782.6	High	High	High
High	Master Protein	Q9NYB9	Abl interactor 2 OS=Homo sapiens OX=9606 GN=ABI2 PE=1 SV=1		0	4	FALSE	2	21	2	513	55.6	6.16	33.37	1	2	0	1.248	1.038	1.075	1.892	0.995	1.304	1.094	1.036	1.501	1.386	1.263	0.832	0.824	0.01	0.01	252995	315729	262545	271849		251644	329803	276785	262147		350591	319522	210574	208459	High	High	High
High	Master Protein	Q00610	Clathrin heavy chain 1 OS=Homo sapiens OX=9606 GN=CLTC PE=1 SV=5		0.003	1	FALSE	1	4	1	1675	191.5	5.69	6.42	1	1	0	1.961	0.932	1.314	6.055	1.688	3.107	1.542	1.518	3.21	3.079	1.374	1.412	1.122	30.559	0.01	27507	53927.5	25624.1	36134.2		46435.3	85452.1	42416.9	41751.3		84680.3	37782.6	38851.9	30871.3	High	High	High
High	Master Protein	Q96B23	Uncharacterized protein C18orf25 OS=Homo sapiens OX=9606 GN=C18orf25 PE=1 SV=3		0	8	FALSE	3	26	3	404	43.4	4.88	53.92	2	3	0	1.117	1.002	0.857	1.427	1.105	1.144	1.042	1	1.611	0.809	0.91	0.949	0.964	0.01	0.976	326296	364597	326824	279644		360684	373345	339985	326270		263969	296860	309673	314583	High	High	High
High	Master Protein	Q96PN7-5	Isoform 5 of Transcriptional-regulating factor 1 OS=Homo sapiens OX=9606 GN=TRERF1		0	1	FALSE	1	11	1	1129	124.9	6.9	19.31	1	1	0	1.276	1.309	1.377	4.495	1.214	1.963	1.071	1.277	2.614	1.519	1.954	0.809	1.109	0.01	0.01	86734.5	110698	113529	119454		105288	170278	92920	110722		131743	169458	70199.2	96165.9	High	High	High
High	Master Protein	Q8IVD9	NudC domain-containing protein 3 OS=Homo sapiens OX=9606 GN=NUDCD3 PE=1 SV=3		0	6	FALSE	1	15	1	361	40.8	5.25	48.03	1	1	0	1.654	0.568	1.701	0.01	1.659	1.291	1.444	1.219	0.01	2.477	1.307	0.776	0.749	0.01	0.01	18823.9	31125.7	10682.9	32012.5		31238	24303.7	27186	22940.3		46632.2	24609.5	14599.3	14093.2	High	High	High
High	Master Protein	O00273	DNA fragmentation factor subunit alpha OS=Homo sapiens OX=9606 GN=DFFA PE=1 SV=1		0.001	5	FALSE	3	8	3	331	36.5	4.79	13.67	1	3	0	0.841	2.214	0.484	1.834	0.482	0.484	0.692	1.29	1.198	0.37	0.676	0.782	2.197	0.01	5.679	141294	118890	312863	68366.1		68157.9	68407.1	97809	182242		52236.9	95474.5	110460	310418	High	High	High
High	Master Protein	Q9BUJ2	Heterogeneous nuclear ribonucleoprotein U-like protein 1 OS=Homo sapiens OX=9606 GN=HNRNPUL1 PE=1 SV=2		0	9	FALSE	5	15	5	856	95.7	6.92	27.14	4	3	0	0.329	1.007	0.347	1.345	0.342	0.616	0.268	0.33	0.244	0.552	0.698	0.224	0.511	0.01	0.01	211913	69777.9	213352	73631.6		72555.4	130603	56751.3	69950.1		117028	147924	47405.2	108257	High	High	High
High	Master Protein	O60885	Bromodomain-containing protein 4 OS=Homo sapiens OX=9606 GN=BRD4 PE=1 SV=2		0	2	FALSE	2	21	2	1362	152.1	9.19	39.18	1	2	0	0.929	0.942	0.441	2.05	0.63	0.483	0.706	0.784	1.137	0.425	0.389	0.897	0.738	0.01	0.863	327980	304763	308820	144639		206543	158373	231491	257108		139290	127685	294286	242150	High	High	High
High	Master Protein	P17480	Nucleolar transcription factor 1 OS=Homo sapiens OX=9606 GN=UBTF PE=1 SV=1		0.001	3	FALSE	4	14	4	764	89.4	5.81	17.31	4	3	0	1.844	1.581	1.09	2.565	2.412	0.846	3.188	1.518	3.593	0.636	0.725	1.164	0.9	0.01	2.235	236518	436239	373852	257914		570458	200011	753981	358994		150539	171376	275400	212862	High	High	High
High	Master Protein	Q9P035	Very-long-chain (3R)-3-hydroxyacyl-CoA dehydratase 3 OS=Homo sapiens OX=9606 GN=HACD3 PE=1 SV=2		0	3	FALSE	1	45	1	362	43.1	8.94	84	1	1	0	6.03	0.01	5.346	1.717	4.653	4.887	5.591	3.855	3.583	4.651	0.23	1.967	0.842	0.01	0.01	33408	201450		178591		155434	163260	186780	128787		155390	7681.6	65714	28117.7	High	High	Not Found
High	Master Protein	Q13263	Transcription intermediary factor 1-beta OS=Homo sapiens OX=9606 GN=TRIM28 PE=1 SV=5		0	7	FALSE	4	48	4	835	88.5	5.77	77.27	4	4	0	1.188	0.843	1.166	1.313	1.189	1.528	1.189	0.987	0.877	1.577	1.614	1.007	1.034	0.01	0.01	205139	243773	173018	239293		243852	313504	243870	202548		323543	331181	206596	212095	High	High	High
High	Master Protein	P61247	40S ribosomal protein S3a OS=Homo sapiens OX=9606 GN=RPS3A PE=1 SV=2		0	6	FALSE	2	16	2	264	29.9	9.73	25.97	1	2	0	1.094	0.827	1.121	0.01	1.209	1.167	0.738	0.582	0.01	1.869	1.406	1.001	0.938	0.01	0.01	38753.3	42412	32032.5	43457.9		46843.2	45215.2	28601	22569.9		72429.5	54485.7	38784	36334.9	High	High	High
High	Master Protein	Q8N8S7-2	Isoform 2 of Protein enabled homolog OS=Homo sapiens OX=9606 GN=ENAH		0.001	4	FALSE	4	15	4	570	63.9	6.43	18.64	3	3	0	0.997	1.303	1.286	0.58	0.595	0.761	0.676	0.842	0.783	0.832	0.465	0.872	0.685	0.01	0.547	973602	970622	1.2687e+06	1.25215e+06		578840	741124	658266	820139		810292	452398	849448	666787	High	High	High
High	Master Protein	Q8IWI9	MAX gene-associated protein OS=Homo sapiens OX=9606 GN=MGA PE=1 SV=4		0	1	FALSE	2	6	2	3065	336	6.9	8.67	2	2	0	0.913	1.46	0.606	1.813	0.832	0.901	0.774	1.011	1.161	0.91	1.062	0.814	1.081	0.01	0.01	51863.5	47343.2	75716.4	31404.1		43154.8	46736.4	40134.2	52417.2		47203.5	55059.8	42204.4	56079.2	High	High	High
High	Master Protein	O95453	Poly(A)-specific ribonuclease PARN OS=Homo sapiens OX=9606 GN=PARN PE=1 SV=1		0.003	4	FALSE	2	6	2	639	73.4	6.2	8.07	2	2	0	0.992	0.741	0.995	3.551	0.752	1.359	0.932	1.137	1.396	0.822	0.735	1.198	1.307	0.01	0.01	44295.3	43932.4	32806.4	44089.3		33299	60192.9	41274.9	50346.5		36414.5	32574.1	53050.2	57882.9	High	High	High
High	Master Protein	Q14166	Tubulin--tyrosine ligase-like protein 12 OS=Homo sapiens OX=9606 GN=TTLL12 PE=1 SV=2		0	4	FALSE	1	9	1	644	74.4	5.53	34.54	1	1	0	0.61	0.623	0.667	0.01	0.355	0.505	0.546	1.014	0.01	0.781	0.657	0.273	0.971	0.01	0.01	18345.4	11184.9	11426.3	12245.1		6503.89	9255.3	10022	18595.4		14330.5	12051.3	5002.57	17815.7	High	High	High
High	Master Protein	Q8IXM2	Chromatin complexes subunit BAP18 OS=Homo sapiens OX=9606 GN=BAP18 PE=1 SV=1		0	10	FALSE	3	19	3	172	17.9	7.33	49.58	2	3	0	1.551	1.149	0.808	0.01	1.124	0.497	1.45	1.209	1.295	0.653	0.569	1.214	1.129	0.01	0.01	74893.6	116127	86040	60484.7		84199.9	37228.6	108626	90567.5		48923.7	42581.7	90888.2	84591.7	High	High	High
High	Master Protein	P41227	N-alpha-acetyltransferase 10 OS=Homo sapiens OX=9606 GN=NAA10 PE=1 SV=1		0.001	21	FALSE	3	8	3	235	26.4	5.64	12.53	2	3	0	1.607	0.99	2.068	0.01	1.656	0.941	1.66	1.194	2.153	1.169	0.595	0.907	0.759	0.01	3.374	46816.1	75244.8	46350.2	96799.1		77537.9	44046.1	77691.6	55908.9		54736.2	27874.7	42474	35516.2	High	High	High
High	Master Protein	Q7Z417	Nuclear fragile X mental retardation-interacting protein 2 OS=Homo sapiens OX=9606 GN=NUFIP2 PE=1 SV=1		0	7	FALSE	4	21	4	695	76.1	8.7	36.51	4	4	0	0.997	1.772	0.826	1.634	1.171	0.856	1.193	0.791	0.509	0.607	0.994	1.047	1.198	0.01	1.779	146634	146203	259808	121119		171714	125508	174876	116049		89073.7	145813	153508	175656	High	High	High
High	Master Protein	P26368	Splicing factor U2AF 65 kDa subunit OS=Homo sapiens OX=9606 GN=U2AF2 PE=1 SV=4		0	5	FALSE	4	25	4	475	53.5	9.09	26.6	3	2	0	1.186	0.92	1.44	0.01	1.333	2.824	1.347	1.512	0.305	2.216	2.251	0.917	2.245	0.01	0.18	1.14789e+06	1.36123e+06	1.05627e+06	1.65247e+06		1.52964e+06	3.24133e+06	1.54661e+06	1.73555e+06		2.54406e+06	2.58333e+06	1.0527e+06	2.57684e+06	High	High	High
High	Master Protein	Q13151	Heterogeneous nuclear ribonucleoprotein A0 OS=Homo sapiens OX=9606 GN=HNRNPA0 PE=1 SV=1		0.002	4	FALSE	1	5	1	305	30.8	9.29	5.46	1	1	0	0.849	1.334	0.571	1.343	0.658	0.723	0.622	0.432	0.606	0.642	0.569	0.403	0.238	0.01	0.01	155887	132335	207952	89008.5		102511	112771	96892.2	67410.1		100012	88727.1	62807.9	37083.6	High	High	High
High	Master Protein	P35269	General transcription factor IIF subunit 1 OS=Homo sapiens OX=9606 GN=GTF2F1 PE=1 SV=2		0	18	FALSE	7	47	7	517	58.2	7.49	98.14	4	7	0	0.778	0.931	0.743	1.013	0.822	0.962	0.845	0.947	1.006	0.904	2.488	1.251	2.462	17.148	3.674	502852	391419	467932	373555		413390	483673	424995	476162		454437	1.25095e+06	628834	1.23819e+06	High	High	High
High	Master Protein	P00441	Superoxide dismutase [Cu-Zn] OS=Homo sapiens OX=9606 GN=SOD1 PE=1 SV=2		0	25	FALSE	5	14	5	154	15.9	6.13	19.67	3	5	0	0.305	0.766	0.407	0.309	0.359	0.353	0.296	0.385	0.408	0.346	0.371	0.401	0.377	0.01	0.567	1.40988e+06	429915	1.08057e+06	573260		505553	497998	417845	542203		487513	523599	565648	531135	High	High	High
High	Master Protein	P25054	Adenomatous polyposis coli protein OS=Homo sapiens OX=9606 GN=APC PE=1 SV=2		0.001	3	FALSE	6	9	6	2843	311.5	7.8	11.15	4	4	0	1.16	1.692	1.365	5.341	1.184	1.399	1.083	1.007	1.998	1.043	1.746	1.069	1.047	0.01	0.01	111028	128748	187890	151514		131463	155318	120296	111851		115836	193889	118682	116225	High	High	High
High	Master Protein	Q96EV2	RNA-binding protein 33 OS=Homo sapiens OX=9606 GN=RBM33 PE=1 SV=3		0.001	2	FALSE	2	7	2	1170	129.9	6.93	13.16	2	2	0	0.917	7.111	0.874	6.828	0.781	0.968	0.794	1.003	0.693	0.698	0.613	0.888	1.002	0.01	0.01	155838	142897	1.10823e+06	136188		121706	150795	123728	156339		108820	95510.8	138335	156160	High	High	High
High	Master Protein	Q8NG08	DNA helicase B OS=Homo sapiens OX=9606 GN=HELB PE=1 SV=2		0.003	3	FALSE	2	5	2	1087	123.2	5.87	7.52	2	1	0	1.368	2.356	1.286	10.949	1.922	3.298	1.786	1.216	5.758	2.551	2.074	1.34	1.258	0.01	0.01	8821.64	12069.9	20782	11344.6		16956	29090.5	15758.9	10725.6		22508	18295.8	11821.8	11098	High	High	High
High	Master Protein	Q9UPQ9	Trinucleotide repeat-containing gene 6B protein OS=Homo sapiens OX=9606 GN=TNRC6B PE=1 SV=4		0.001	1	FALSE	1	3	1	1833	193.9	6.76	9.89	1	1	0	2.884	1.223	3.158	0.01	3.355	1.336	2.845	1.717	0.01	0.691	1.733	0.88	1.248	0.01	0.01	5755.18	16596	7037.29	18172.8		19307.4	7688.91	16374.5	9881.82		3978.09	9972.07	5063.37	7184.86	High	High	High
High	Master Protein	Q14684	Ribosomal RNA processing protein 1 homolog B OS=Homo sapiens OX=9606 GN=RRP1B PE=1 SV=3		0	10	FALSE	5	11	5	758	84.4	9.76	25.51	3	5	0	2.642	3.828	2.929	37.701	3.159	2.478	3.202	1.457	6.789	1.347	1.143	1.049	1.343	0.01	0.01	38920.8	102837	148982	114005		122940	96464.8	124637	56721.9		52428.5	44470.1	40846.6	52266.3	High	High	High
High	Master Protein	Q9P206-3	Isoform 3 of Uncharacterized protein KIAA1522 OS=Homo sapiens OX=9606 GN=KIAA1522		0.001	2	FALSE	2	7	2	1046	108.3	9.88	13.53	2	1	0	1.49	1.733	1.237	3.516	1.988	1.26	1.393	1.207	3.707	1.068	1.27	1.609	0.778	0.01	0.01	67250	100204	116564	83205.5		133695	84730.8	93656.6	81150.5		71840.9	85411.2	108233	52330	High	High	High
High	Master Protein	Q93009	Ubiquitin carboxyl-terminal hydrolase 7 OS=Homo sapiens OX=9606 GN=USP7 PE=1 SV=2		0	2	FALSE	1	16	1	1102	128.2	5.55	41.92	1	1	0	2.296	0.01	2.522	0.01	0.578	1.788	1.848	1.492	0.01	3.069	0.613	1.148	0.451	0.01	0.01	6070.13	13937.9		15311.1		3506.91	10853.9	11220.1	9055.25		18626.8	3723.24	6971.03	2740.1	High	High	Not Found
High	Master Protein	Q15811-9	Isoform 9 of Intersectin-1 OS=Homo sapiens OX=9606 GN=ITSN1		0.001	2	FALSE	2	8	2	1660	188.3	8.4	15.76	2	2	0	0.875	0.952	0.61	2.39	0.799	1.126	0.801	0.882	1.6	0.811	0.727	0.791	0.883	0.01	0.853	94737.6	82868.4	90199.7	57771.6		75685.9	106662	75879.5	83551.1		76872.2	68855.8	74915.4	83657.4	High	High	High
High	Master Protein	Q9H2U2	Inorganic pyrophosphatase 2, mitochondrial OS=Homo sapiens OX=9606 GN=PPA2 PE=1 SV=2		0	8	FALSE	2	11	2	334	37.9	7.39	27.9	2	2	0	1.101	0.928	0.696	0.01	0.716	0.378	1.22	1.373	0.796	0.599	0.578	0.596	1.446	0.01	1.806	48962.3	53909.1	45449.7	34067.3		35067	18498.7	59738.9	67219.3		29304.2	28290.8	29189.2	70799.1	High	High	High
High	Master Protein	P52948	Nuclear pore complex protein Nup98-Nup96 OS=Homo sapiens OX=9606 GN=NUP98 PE=1 SV=4		0	1	FALSE	1	15	1	1817	197.5	6.4	28.1	1	1	0	0.687	0.148	0.697	0.01	0.707	0.94	0.61	0.714	0.01	1.061	0.775	0.68	0.656	0.01	0.01	32016.6	21990.5	4734.76	22328.3		22633	30084.5	19515.3	22866.2		33973.5	24803.3	21781.5	20997.6	High	High	High
High	Master Protein	P12277	Creatine kinase B-type OS=Homo sapiens OX=9606 GN=CKB PE=1 SV=1		0	3	FALSE	2	5	2	381	42.6	5.59	8.87	1	2	0	0.152	0.643	0.091	0.01	0.057	0.232	0.089	0.029	0.01	0.358	0.484	0.01	0.108	0.01	0.01	74789.4	11366.9	48123.1	6824.6		4251.99	17315.5	6659.15	2150.15		26790.1	36181.8		8088.38	High	High	High
High	Master Protein	Q8IWX8	Calcium homeostasis endoplasmic reticulum protein OS=Homo sapiens OX=9606 GN=CHERP PE=1 SV=3		0	5	FALSE	7	35	7	916	103.6	9.04	58.41	3	7	0	1.232	1.216	1.277	2.192	1.202	1.136	1.26	1.395	1.271	1.109	1.767	1.423	1.761	0.01	1.353	559333	689217	680194	714293		672353	635425	704503	780414		620257	988528	796081	984890	High	High	High
High	Master Protein	P16383	GC-rich sequence DNA-binding factor 2 OS=Homo sapiens OX=9606 GN=GCFC2 PE=1 SV=2		0	8	FALSE	3	9	3	781	89.3	5.99	21.16	1	3	0	1.284	0.698	1.063	0.01	1.414	1.279	1.356	0.98	0.995	0.888	1.294	0.68	0.7	0.01	1.71	54727.5	70246.4	38181.4	58148.4		77383.7	69999.7	74209.7	53625.8		48593.7	70793.9	37240	38283.1	High	High	High
Medium	Master Protein	P23528	Cofilin-1 OS=Homo sapiens OX=9606 GN=CFL1 PE=1 SV=3		0.013	14	FALSE	3	6	3	166	18.5	8.09	3.75	3	1	0	0.076	0.644	0.031	0.466	0.032	0.056	0.023	0.034	0.01	0.049	0.039	0.031	0.055	0.01	0.01	1.17333e+06	88852.7	755190	36926		37891.7	65336.7	27204.2	40140.4		57763.2	45340	36491.4	64148.2	High	High	High
High	Master Protein	Q9P2K5	Myelin expression factor 2 OS=Homo sapiens OX=9606 GN=MYEF2 PE=1 SV=3		0	4	FALSE	1	13	1	600	64.1	8.75	29.67	1	1	0	1.306	0.436	1.763	0.01	1.067	1.392	1.184	1.164	1.517	2.034	1.902	1.389	0.981	0.01	0.01	21017.6	27453.9	9171.37	37046.7		22430.5	29255.2	24891.9	24472.1		42759.6	39984.1	29192.4	20613.4	High	High	High
High	Master Protein	P21333	Filamin-A OS=Homo sapiens OX=9606 GN=FLNA PE=1 SV=4		0.001	1	FALSE	1	5	1	2647	280.6	6.06	19.08	1	1	0	0.01	0.418	0.01	0.01	0.01	0.01	0.01	0.037	0.01	0.01	0.184	0.01	0.348	0.01	0.01	36774		15385.4						1354.56			6763.97		12801.5	High	Not Found	High
High	Master Protein	Q8IUD2	ELKS/Rab6-interacting/CAST family member 1 OS=Homo sapiens OX=9606 GN=ERC1 PE=1 SV=1		0	3	FALSE	4	13	4	1116	128	5.97	28.25	4	3	0	0.968	0.908	0.945	3.275	1.287	1.091	0.889	0.718	0.225	1.113	1.157	0.854	0.594	0.01	0.01	92765.4	89766	84192.2	87673.3		119343	101199	82501	66600.7		103237	107345	79225.3	55126.4	High	High	High
High	Master Protein	Q8N5F7	NF-kappa-B-activating protein OS=Homo sapiens OX=9606 GN=NKAP PE=1 SV=1		0	23	FALSE	7	43	7	415	47.1	10.11	95.11	3	7	0	0.79	1.039	0.333	0.594	0.776	0.374	0.882	0.792	0.767	0.439	0.444	1.403	0.955	0.01	1.531	880137	695672	914402	293320		683180	329564	776311	697497		386416	390858	1.23468e+06	840133	High	High	High
High	Master Protein	P62826	GTP-binding nuclear protein Ran OS=Homo sapiens OX=9606 GN=RAN PE=1 SV=3		0.001	10	FALSE	2	8	2	216	24.4	7.49	11.96	2	2	0	0.881	1.765	0.426	0.01	0.416	0.857	0.555	0.515	0.01	1.242	0.653	0.386	0.951	0.01	2.757	51416.6	45305.8	90770.2	21906.7		21402.8	44065.4	28538.4	26486.6		63882.8	33598.2	19827	48921.6	High	High	High
High	Master Protein	Q7Z2W4	Zinc finger CCCH-type antiviral protein 1 OS=Homo sapiens OX=9606 GN=ZC3HAV1 PE=1 SV=3		0.001	3	FALSE	2	9	2	902	101.4	8.4	17.78	2	2	0	2.703	2.532	2.05	0.01	3.127	2.712	1.9	0.919	0.731	2.866	2.019	0.784	0.754	0.01	0.01	29668.7	80190.6	75131.9	60808.1		92772.2	80458.3	56357.9	27256.8		85040.5	59905	23258	22366.7	High	High	High
High	Master Protein	O94979	Protein transport protein Sec31A OS=Homo sapiens OX=9606 GN=SEC31A PE=1 SV=3		0.001	1	FALSE	2	7	2	1220	132.9	6.89	18.91	1	2	0	1.051	0.842	0.792	0.01	0.559	0.697	0.797	1.011	0.601	0.815	0.841	1.053	0.498	0.01	0.01	145963	153477	122959	115541		81652.5	101729	116313	147542		118995	122728	153630	72694.6	High	High	High
High	Master Protein	Q96EB6	NAD-dependent protein deacetylase sirtuin-1 OS=Homo sapiens OX=9606 GN=SIRT1 PE=1 SV=2		0.001	3	FALSE	2	12	2	747	81.6	4.67	16.14	2	2	0	1.387	1.111	1.781	0.01	1.343	1.953	1.433	1.308	0.983	1.844	1.934	1.493	1.219	0.01	0.01	72065.2	99919	80029.3	128326		96818.6	140720	103283	94275.5		132878	139379	107627	87856.5	High	High	High
High	Master Protein	P57081	tRNA (guanine-N(7)-)-methyltransferase non-catalytic subunit WDR4 OS=Homo sapiens OX=9606 GN=WDR4 PE=1 SV=2		0	3	FALSE	3	20	3	412	45.5	7.11	35.16	3	3	0	0.987	0.99	1.032	0.795	0.76	1.206	0.736	1.123	0.811	1.182	0.942	1.024	0.981	0.01	0.237	405656	400211	401689	418451		308301	489215	298457	455394		479483	382285	415195	397752	High	High	High
	Master Protein	P11387	DNA topoisomerase 1 OS=Homo sapiens OX=9606 GN=TOP1 PE=1 SV=2			2	FALSE	1	5	1	765	90.7	9.31		1		0																														High	High	High
High	Master Protein	Q5VTL8	Pre-mRNA-splicing factor 38B OS=Homo sapiens OX=9606 GN=PRPF38B PE=1 SV=1		0	10	FALSE	7	54	7	546	64.4	10.54	107.92	3	6	0	1.109	0.674	1.109	0.662	1.092	1.222	1.048	1.155	1.059	0.938	1.559	1.138	1.586	0.01	0.345	561233	622629	378483	622564		612997	686061	588269	648044		526306	875223	638739	890263	High	High	High
High	Master Protein	Q13242	Serine/arginine-rich splicing factor 9 OS=Homo sapiens OX=9606 GN=SRSF9 PE=1 SV=1		0	15	FALSE	6	101	6	221	25.5	8.65	81.58	4	4	0	1.513	1.09	2.579	0.787	1.6	2.897	1.458	1.712	0.793	3.693	1.561	1.665	1.111	0.943	0.01	660804	1.00012e+06	720327	1.70432e+06		1.05754e+06	1.91458e+06	963499	1.13156e+06		2.44054e+06	1.03159e+06	1.10029e+06	734318	High	High	High
High	Master Protein	P49848	Transcription initiation factor TFIID subunit 6 OS=Homo sapiens OX=9606 GN=TAF6 PE=1 SV=1		0	2	FALSE	1	9	1	677	72.6	8.6	19.38	1	1	0	0.764	0.949	2.586	0.01	1.173	3.228	1.031	1.212	2.084	3.569	5.237	1.087	1.212	0.01	0.01	16517.1	12626.9	15667.2	42716.5		19379.5	53318.6	17021.8	20023.6		58942.9	86499.4	17952.6	20025.9	High	High	High
	Master Protein	Q8WZ42-13	Isoform 13 of Titin OS=Homo sapiens OX=9606 GN=TTN			0	FALSE	1	1	1	34484	3828.7	6.34		1		0	2.399	3.135	3.644	0.01	4.26	3.645	4.189	2.612	5.124	4.008	1.615	2.406	1.436	0.01	0.01	9464.29	22705.5	29668.1	34492.1		40316.4	34493.5	39643.2	24721.1		37930.2	15283.2	22767.7	13586.4	High	High	High
	Master Protein	P33316-2	Isoform 2 of Deoxyuridine 5'-triphosphate nucleotidohydrolase, mitochondrial OS=Homo sapiens OX=9606 GN=DUT			9	FALSE	1	1	1	164	17.7	6.57		1		0	5.221	1.55	2.083	6.339	4.876	1.386	7.371	1.835	4.616	0.471	0.773	0.83	0.768	0.01	0.01	14991	78268.8	23242.6	31228.9		73100.8	20774.7	110499	27508.5		7065.24	11592.6	12446.5	11515	High	High	High
High	Master Protein	P52565	Rho GDP-dissociation inhibitor 1 OS=Homo sapiens OX=9606 GN=ARHGDIA PE=1 SV=3		0	13	FALSE	2	4	2	204	23.2	5.11	8.18	2	1	0	0.255	0.705	0.237	0.01	0.194	0.49	0.187	0.296	0.482	0.974	0.568	0.248	0.361	0.01	0.01	233823	59574.5	164851	55338.9		45451.4	114683	43675.4	69293.6		227638	132895	57920.4	84410.5	High	High	High
High	Master Protein	Q5JSH3	WD repeat-containing protein 44 OS=Homo sapiens OX=9606 GN=WDR44 PE=1 SV=1		0	7	FALSE	6	26	6	913	101.3	5.45	80.71	2	6	0	1.77	0.889	0.982	0.857	1.456	0.806	1.618	1.287	1.451	0.838	0.473	1.058	0.808	0.01	0.01	83615.1	148017	74322.8	82079.3		121744	67399.2	135271	107593		70103	39547.8	88473.9	67582.1	High	High	High
High	Master Protein	Q13610	Periodic tryptophan protein 1 homolog OS=Homo sapiens OX=9606 GN=PWP1 PE=1 SV=1		0	5	FALSE	2	28	2	501	55.8	4.77	94.43	1	2	0	1.203	0.577	0.946	0.01	1.109	0.912	1.051	1.188	0.01	1.182	1.055	0.937	1.172	0.01	0.01	67681	81399.7	39047.7	64041.6		75066.8	61719.8	71148.3	80407.4		80026.8	71380.3	63428.4	79330.3	High	High	High
High	Master Protein	Q01130	Serine/arginine-rich splicing factor 2 OS=Homo sapiens OX=9606 GN=SRSF2 PE=1 SV=4		0	26	FALSE	10	121	10	221	25.5	11.85	185.6	4	10	0	1.758	0.399	1.481	0.291	0.788	1.411	1.106	2.167	0.648	1.348	1.098	3.548	2.042	8.302	1.348	3.74979e+06	6.5922e+06	1.49487e+06	5.55309e+06		2.95307e+06	5.2917e+06	4.14806e+06	8.12455e+06		5.05629e+06	4.11779e+06	1.33026e+07	7.65769e+06	High	High	High
High	Master Protein	Q15154	Pericentriolar material 1 protein OS=Homo sapiens OX=9606 GN=PCM1 PE=1 SV=5		0	1	FALSE	1	16	1	2024	228.4	5.02	28.06	1	1	0	0.966	0.58	1.324	0.01	0.936	1.376	0.904	1.057	0.01	1.351	1.469	1.151	1.135	0.01	0.01	57856.3	55917.5	33537.6	76609.7		54168	79615.6	52328.5	61160.1		78174.9	84982.8	66568.6	65650.7	High	High	High
High	Master Protein	P46937	Transcriptional coactivator YAP1 OS=Homo sapiens OX=9606 GN=YAP1 PE=1 SV=2		0.001	4	FALSE	1	5	1	504	54.4	5.17	16.81	1	1	0	0.747	0.01	0.63	0.01	0.01	0.01	0.72	0.455	0.01	0.01	0.01	0.01	0.236	0.01	0.01	3094.55	2312.72		1950.02				2227.48	1407.62					729.135	High	High	High
High	Master Protein	P11940	Polyadenylate-binding protein 1 OS=Homo sapiens OX=9606 GN=PABPC1 PE=1 SV=2		0	3	FALSE	1	4	1	636	70.6	9.5	9.11	1	1	0	0.12	0.398	0.093	0.01	0.01	0.01	0.01	0.085	0.01	0.145	0.01	0.076	0.157	0.01	0.01	33970.8	4090.99	13504.9	3156					2882.13		4926.53		2576.53	5341.32	High	High	High
High	Master Protein	O60678	Protein arginine N-methyltransferase 3 OS=Homo sapiens OX=9606 GN=PRMT3 PE=1 SV=4		0	6	FALSE	1	3	1	531	59.9	5.35	21.07		1	0	6.256	0.01	7.766	0.01	8.373	5.372	8.938	4.162	0.01	0.01	0.01	0.01	3.213	0.01	0.01	884.637	5534.65		6869.71		7406.7	4752.67	7906.96	3682.19					2842.38	High	High	Not Found
High	Master Protein	Q92769	Histone deacetylase 2 OS=Homo sapiens OX=9606 GN=HDAC2 PE=1 SV=2		0	11	FALSE	2	11	2	488	55.3	5.91	47.28		2	0	0.965	0.525	0.554	0.01	0.836	0.548	0.999	0.805	1.07	0.436	0.299	1.068	0.892	0.01	0.01	55243.4	53322.4	29004.4	30597.6		46184.8	30259.6	55208.2	44455.6		24097.1	16524.7	59024.6	49288	High	High	High
High	Master Protein	P22059	Oxysterol-binding protein 1 OS=Homo sapiens OX=9606 GN=OSBP PE=1 SV=1		0	10	FALSE	4	12	4	807	89.4	7.3	42.36	2	4	0	1.852	0.683	1.22	0.01	1.312	0.498	1.402	1.582	0.864	1.212	0.415	1.094	1.363	0.01	0.01	34537.8	63978.1	23580.1	42135.3		45326.9	17216.5	48437.9	54637.6		41859.2	14332.2	37792.7	47067.5	High	High	High
High	Master Protein	Q4G0J3	La-related protein 7 OS=Homo sapiens OX=9606 GN=LARP7 PE=1 SV=1		0	8	FALSE	4	36	4	582	66.9	9.55	87.44	3	3	0	1.383	1.016	1.819	1.963	1.348	1.296	1.505	1.244	1.532	1.357	1.311	1.028	2.269	0.01	3.082	316959	438446	322187	576515		427234	410763	477040	394303		430109	415484	325987	719318	High	High	High
High	Master Protein	P62241	40S ribosomal protein S8 OS=Homo sapiens OX=9606 GN=RPS8 PE=1 SV=2		0.002	4	FALSE	1	3	1	208	24.2	10.32	5.69	1	1	0	1.767	1.251	1.601	0.01	1.386	2.064	1.408	1.572	3.007	3.154	1.083	1.024	1.4	0.01	0.01	13310.9	23526.1	16655.3	21314.8		18446.2	27476.3	18739.2	20927		41977.5	14415.2	13634	18630.3	High	High	High
High	Master Protein	Q9Y248	DNA replication complex GINS protein PSF2 OS=Homo sapiens OX=9606 GN=GINS2 PE=1 SV=1		0.001	9	FALSE	2	7	2	185	21.4	5.44	13.42	2	2	0	1.408	0.01	0.923	0.01	0.01	2.066	1.391	1.705	0.01	0.01	0.01	0.778	1.271	0.01	0.01	4457.29	6276.11		4115.96			9209.31	6198.33	7599.42				3469.8	5663.67	High	High	Not Found
High	Master Protein	Q53F19	Nuclear cap-binding protein subunit 3 OS=Homo sapiens OX=9606 GN=NCBP3 PE=1 SV=2		0.001	2	FALSE	2	10	2	620	70.5	5.73	9.42	2	2	0	1.96	1.165	1.551	1.908	1.832	1.125	1.933	1.646	2.529	1.367	0.575	0.93	0.864	3.717	1.057	242601	475480	282659	376218		444416	273015	468863	399258		331746	139482	225572	209683	High	High	High
High	Master Protein	Q99733	Nucleosome assembly protein 1-like 4 OS=Homo sapiens OX=9606 GN=NAP1L4 PE=1 SV=1		0	7	FALSE	1	22	1	375	42.8	4.69	65.35	1	1	0	0.815	0.31	0.997	0.01	1.353	0.995	0.983	1.338	0.01	0.697	0.515	0.742	0.791	0.01	0.01	72346.4	58958	22438.2	72104.9		97858.6	72005.4	71143.1	96798.9		50433	37241.2	53677.7	57249.4	High	High	High
Medium	Master Protein	Q96AY4	Tetratricopeptide repeat protein 28 OS=Homo sapiens OX=9606 GN=TTC28 PE=1 SV=4		0.017	1	FALSE	1	2	1	2481	270.7	6.89	3.43	1	1	0																														High	High	High
High	Master Protein	P35606	Coatomer subunit beta' OS=Homo sapiens OX=9606 GN=COPB2 PE=1 SV=2		0	3	FALSE	1	9	1	906	102.4	5.27	22.05	1	1	0	2.056	2.298	0.915	0.01	1.483	0.386	1.857	2.314	3.061	0.504	0.575	0.901	1.839	0.01	0.01	9982.97	20520.4	22945.5	9129.64		14809	3852.55	18537.8	23105.1		5028.82	5737.45	8998.58	18354.3	High	High	High
High	Master Protein	Q8IWS0	PHD finger protein 6 OS=Homo sapiens OX=9606 GN=PHF6 PE=1 SV=1		0	13	FALSE	6	38	6	365	41.3	8.68	56.04	4	6	0	1.311	1.181	1.662	2.977	1.515	2.249	1.553	1.246	2.072	1.441	2.007	0.931	1.299	0.01	1.389	255324	334812	301480	424332		386892	574343	396632	318104		368019	512418	237631	331587	High	High	High
High	Master Protein	Q04323	UBX domain-containing protein 1 OS=Homo sapiens OX=9606 GN=UBXN1 PE=1 SV=2		0.001	10	FALSE	1	6	1	297	33.3	5.25	17.24	1	1	0	0.508	2.342	0.613	18.258	1.18	1.373	0.932	1.064	2.638	0.645	0.936	0.466	1.69	0.01	3.184	29056.8	14754	68059.9	17809.6		34291.6	39891.7	27074.2	30910.1		18752.3	27199.2	13548.3	49093.8	High	High	High
High	Master Protein	O15372	Eukaryotic translation initiation factor 3 subunit H OS=Homo sapiens OX=9606 GN=EIF3H PE=1 SV=1		0	6	FALSE	2	7	2	352	39.9	6.54	19.52	2	2	0	0.165	0.563	0.117	0.01	0.1	0.181	0.106	0.312	0.01	0.181	0.166	0.221	0.265	0.01	0.01	193552	31905.7	108938	22741.8		19365.5	34957.4	20534.9	60400.6		35115.9	32164.5	42861.7	51321.9	High	High	High
High	Master Protein	Q9Y6K1	DNA (cytosine-5)-methyltransferase 3A OS=Homo sapiens OX=9606 GN=DNMT3A PE=1 SV=4		0	2	FALSE	2	22	2	912	101.8	6.57	44.3	2	2	0	0.96	0.755	1.095	0.01	1.011	1.38	1.003	0.998	0.381	1.055	2.924	0.852	1.221	0.01	1.793	72344.3	69415.7	54603.2	79204		73120.9	99809	72568.9	72223.2		76313.2	211517	61661.4	88325	High	High	High
High	Master Protein	Q9UQ80	Proliferation-associated protein 2G4 OS=Homo sapiens OX=9606 GN=PA2G4 PE=1 SV=3		0	6	FALSE	3	14	3	394	43.8	6.55	31.76	1	3	0	0.975	1.101	0.629	3.358	0.949	0.894	0.765	0.653	0.734	0.898	2.171	0.93	2.582	0.01	3.739	47403.9	46197.6	52173.5	29835		45001.1	42377.5	36261.2	30940.1		42561.2	102923	44065.8	122396	High	High	High
High	Master Protein	Q8N1G2	Cap-specific mRNA (nucleoside-2'-O-)-methyltransferase 1 OS=Homo sapiens OX=9606 GN=CMTR1 PE=1 SV=1		0	2	FALSE	1	3	1	835	95.3	7.05	8.46	1	1	0	1.681	0.804	1.627	3.794	1.09	0.743	2.091	2.048	2.113	0.762	0.642	0.83	0.811	0.01	0.01	15409.3	25907.7	12382.4	25065.6		16789.2	11453.9	32222.9	31553		11746.5	9894.99	12789.4	12490.5	High	High	High
High	Master Protein	Q8N5P1	Zinc finger CCCH domain-containing protein 8 OS=Homo sapiens OX=9606 GN=ZC3H8 PE=1 SV=2		0.001	7	FALSE	2	7	2	291	33.6	8.28	9.77	2	2	0	1.213	0.622	0.565	0.01	1.417	0.52	1.354	0.998	1.754	0.592	0.445	1.113	0.654	0.01	0.01	317995	385633	197948	179705		450706	165231	430451	317326		188146	141665	353849	207813	High	High	High
Low	Master Protein	Q09666	Neuroblast differentiation-associated protein AHNAK OS=Homo sapiens OX=9606 GN=AHNAK PE=1 SV=2		0.06	0	FALSE	1	1	1	5890	628.7	6.15	0		1	0	1.992	1.626	2.099	0.01	2.753	2.121	2.388	1.724	2.17	1.221	1.713	0.822	1.188	0.01	0.01	17256.2	34368	28053.9	36225.1		47498.7	36592.6	41209.7	29747.2		21078	29560.9	14182.4	20502.8	High	High	High
High	Master Protein	Q9H3N1	Thioredoxin-related transmembrane protein 1 OS=Homo sapiens OX=9606 GN=TMX1 PE=1 SV=1		0	15	FALSE	4	30	4	280	31.8	4.98	97.84	3	4	0	2.11	0.787	0.995	0.01	1.538	0.817	1.857	1.562	1.128	0.744	1.036	0.925	1.56	0.01	0.01	59266.6	125078	46649	58981.1		91144.4	48398.3	110074	92546.4		44122.8	61405.1	54813.1	92465.3	High	High	High
High	Master Protein	Q86Y91	Kinesin-like protein KIF18B OS=Homo sapiens OX=9606 GN=KIF18B PE=1 SV=4		0	7	FALSE	2	9	2	852	93	8.62	28.87	1	2	0	1.112	1.833	1.167	3.869	0.974	0.899	1.04	1.473	1.749	0.833	0.593	0.849	0.994	0.01	0.01	77126	85780.9	141403	89980.7		75093.5	69352.2	80184.4	113633		64215.1	45771.5	65447.2	76653	High	High	High
High	Master Protein	Q03111	Protein ENL OS=Homo sapiens OX=9606 GN=MLLT1 PE=1 SV=2		0.002	6	FALSE	5	12	5	559	62	8.59	5.23	5	2	0	1.826	1.438	1.389	1.416	2.533	0.623	2.613	1.041	3.358	0.797	1.001	0.742	0.811	0.01	0.01	484679	884857	696884	673084		1.22762e+06	301845	1.26636e+06	504660		386292	485276	359686	393016	High	High	High
High	Master Protein	Q15276	Rab GTPase-binding effector protein 1 OS=Homo sapiens OX=9606 GN=RABEP1 PE=1 SV=2		0	2	FALSE	1	9	1	862	99.2	5.01	19.64	1	1	0	1.251	0.656	0.802	0.01	1.127	1.147	0.69	0.64	1.905	1.129	0.791	0.697	0.623	0.01	0.01	32861.8	41112.8	21569	26344.4		37033.1	37683.7	22664.6	21034.5		37084.7	25993.9	22912.1	20469.3	High	High	High
High	Master Protein	Q86X29	Lipolysis-stimulated lipoprotein receptor OS=Homo sapiens OX=9606 GN=LSR PE=1 SV=4		0	6	FALSE	3	20	3	649	71.4	7.97	54.13	3	3	0	1.269	0.93	1.241	0.01	0.754	1.802	1.061	1.07	0.568	2.098	1.542	1.208	1.207	0.01	0.01	35948.8	45628.3	33418.8	44614.9		27105.7	64790.1	38142.4	38450.7		75404.7	55437.5	43439.8	43378.4	High	High	High
High	Master Protein	Q7Z6E9	E3 ubiquitin-protein ligase RBBP6 OS=Homo sapiens OX=9606 GN=RBBP6 PE=1 SV=1		0	6	FALSE	10	22	9	1792	201.4	9.64	21.97	4	8	1	0.872	0.701	1.948	0.08	0.649	1.991	0.547	1.322	0.505	2.332	2.726	1.697	1.396	0.01	3.229	797279	695213	558913	1.5534e+06		517425	1.58753e+06	436399	1.05415e+06		1.85908e+06	2.17308e+06	1.3531e+06	1.11337e+06	High	High	High
High	Master Protein	Q3MHD2	Protein LSM12 homolog OS=Homo sapiens OX=9606 GN=LSM12 PE=1 SV=2		0.001	7	FALSE	2	6	2	195	21.7	7.74	9.48	2	2	0	0.336	1.09	0.322	0.989	0.336	0.678	0.33	0.445	0.297	0.572	0.789	0.707	1.432	0.01	1.355	72312.3	24300.7	78815.3	23257.1		24309.4	49031.3	23854.2	32173.6		41364.6	57018.4	51096.2	103519	High	High	High
High	Master Protein	Q9NZ63	Telomere length and silencing protein 1 homolog OS=Homo sapiens OX=9606 GN=C9orf78 PE=1 SV=1		0	7	FALSE	2	30	2	289	33.7	6.74	38.27	1	2	0	1.023	0.801	0.875	0.955	1.195	0.682	1.098	1.258	1.042	0.706	0.3	1.128	0.716	2.752	0.507	973744	995753	779818	852379		1.16409e+06	664217	1.06963e+06	1.22493e+06		687871	292585	1.09819e+06	697070	High	High	High
High	Master Protein	Q96HC4	PDZ and LIM domain protein 5 OS=Homo sapiens OX=9606 GN=PDLIM5 PE=1 SV=5		0.003	6	FALSE	2	7	2	596	63.9	8.21	8.02	1	2	0	0.601	1.267	0.368	3.271	0.637	0.463	0.749	0.635	4.742	0.437	0.876	0.951	1.439	0.01	0.01	67993.6	40887.7	86124.1	25016.9		43300.8	31514.5	50944.5	43176.9		29741.7	59593.1	64632.4	97812.2	High	High	High
High	Master Protein	Q7Z422	SUZ domain-containing protein 1 OS=Homo sapiens OX=9606 GN=SZRD1 PE=1 SV=1		0.001	16	FALSE	2	6	2	152	17	8.95	15.31	2	2	0	0.293	0.912	0.365	0.01	0.01	0.145	0.307	0.423	0.01	0.541	0.574	0.304	1.128	0.01	3.253	38617.6	11321.8	35223.6	14107.1			5615.07	11840.6	16351.5		20893	22180	11725.2	43571.4	High	High	High
High	Master Protein	P78371	T-complex protein 1 subunit beta OS=Homo sapiens OX=9606 GN=CCT2 PE=1 SV=4		0.003	4	FALSE	1	4	1	535	57.5	6.46	7.63	1	1	0	0.123	0.375	0.158	1.778	0.168	0.146	0.085	0.127	0.01	0.294	0.196	0.01	0.177	0.01	0.01	31794	3905.59	11913.3	5038.65		5353.25	4655.64	2710.76	4043.53		9357.43	6237.52		5639.04	High	High	High
High	Master Protein	Q9UPU5	Ubiquitin carboxyl-terminal hydrolase 24 OS=Homo sapiens OX=9606 GN=USP24 PE=1 SV=3		0	2	FALSE	4	13	3	2620	294.2	6.14	23.93	2	4	0	1.21	1.004	0.93	0.01	1.033	0.731	1.269	0.801	0.741	0.964	0.318	0.486	0.652	0.01	2.082	49568.3	59979.1	49755	46102.9		51224.1	36252.4	62903	39712.9		47786.9	15778.4	24097.6	32334.3	High	High	High
High	Master Protein	Q8IU60	m7GpppN-mRNA hydrolase OS=Homo sapiens OX=9606 GN=DCP2 PE=1 SV=3		0	2	FALSE	2	10	2	420	48.4	8	21.01	2	2	0	1.669	1.037	0.889	3.549	1.579	1.073	1.439	1.093	1.481	0.81	0.772	1.109	0.773	4.894	1.834	161430	269437	167361	143477		254868	173273	232297	176487		130808	124674	179077	124776	High	High	High
High	Master Protein	Q6WKZ4	Rab11 family-interacting protein 1 OS=Homo sapiens OX=9606 GN=RAB11FIP1 PE=1 SV=3		0.003	1	FALSE	1	5	1	1283	137.1	5.43	8.03	1	1	0	1.334	1.178	1.17	3.639	1.358	1.457	1.858	1.299	2.325	1.136	1.569	1.143	0.869	0.01	0.01	107021	142810	126075	125230		145297	155908	198857	139003		121594	167883	122320	93009.3	High	High	High
High	Master Protein	Q9BQ67	Glutamate-rich WD repeat-containing protein 1 OS=Homo sapiens OX=9606 GN=GRWD1 PE=1 SV=1		0	7	FALSE	1	25	1	446	49.4	4.92	84.52	1	1	0	1.306	1.013	1.407	1.664	1.721	0.624	1.632	1.05	1.487	0.49	0.558	1.002	0.491	0.01	0.01	110124	143874	111545	154987		189530	68710.9	179752	115654		53961.5	61466.4	110294	54071.9	High	High	High
High	Master Protein	Q6GQQ9	OTU domain-containing protein 7B OS=Homo sapiens OX=9606 GN=OTUD7B PE=1 SV=1		0	3	FALSE	1	10	1	843	92.5	6.71	22.25	1	1	0	1.132	0.466	0.673	0.01	1.614	0.834	1.335	1.22	0.554	0.73	1.054	0.751	1.319	0.01	0.01	61523.6	69617.8	28686.2	41426.8		99320.3	51334.9	82157.7	75030		44888.3	64870.2	46199.2	81150.5	High	High	High
High	Master Protein	O60341	Lysine-specific histone demethylase 1A OS=Homo sapiens OX=9606 GN=KDM1A PE=1 SV=2		0	6	FALSE	2	31	2	852	92.8	6.52	100.62	2	2	0	1.224	0.766	0.805	1.694	0.875	0.971	1.043	1.141	1.908	0.524	0.272	0.865	1.121	0.01	0.01	45838.2	56104	35131.8	36922		40087.7	44505.8	47819.5	52307.7		24038.2	12470.2	39643.5	51393.6	High	High	High
High	Master Protein	Q96LR5	Ubiquitin-conjugating enzyme E2 E2 OS=Homo sapiens OX=9606 GN=UBE2E2 PE=1 SV=1		0	8	FALSE	1	3	1	201	22.2	7.71	8.18	1	1	0	1.468	0.01	2.126	0.01	1.99	1.842	1.623	2.323	0.01	1.741	2.691	1.144	0.705	0.01	0.01	6729.93	9880.01		14307.8		13394.9	12395.4	10924.3	15633.5		11719.1	18111.4	7695.78	4746.48	High	High	Not Found
High	Master Protein	Q16629	Serine/arginine-rich splicing factor 7 OS=Homo sapiens OX=9606 GN=SRSF7 PE=1 SV=1		0	30	FALSE	14	69	14	238	27.4	11.82	70	4	13	0	0.944	3.232	1.374	2.56	0.882	1.725	0.864	2.167	0.591	1.752	2.614	5.98	2.789	36.983	1.153	1.77809e+06	1.679e+06	5.74709e+06	2.44284e+06		1.56833e+06	3.06711e+06	1.53563e+06	3.85289e+06		3.1145e+06	4.64819e+06	1.06329e+07	4.95823e+06	High	High	High
High	Master Protein	Q6NZ67	Mitotic-spindle organizing protein 2B OS=Homo sapiens OX=9606 GN=MZT2B PE=1 SV=1		0.001	8	FALSE	2	15	2	158	16.2	10.15	14.32	2	2	0	0.674	1.207	1.432	1.07	0.835	1.538	0.666	0.776	0.734	1.216	1.806	1.395	1.466	0.01	0.571	165530	111502	199836	236982		138141	254628	110257	128493		201312	298884	230863	242709	High	High	High
High	Master Protein	Q15648	Mediator of RNA polymerase II transcription subunit 1 OS=Homo sapiens OX=9606 GN=MED1 PE=1 SV=4		0	4	FALSE	5	15	5	1581	168.4	8.73	26.43	3	5	0	0.84	1.738	0.509	2.53	0.952	0.681	0.828	0.837	0.915	0.48	0.756	0.832	0.971	0.01	1.551	300929	252640	523115	153162		286589	204919	249272	251746		144397	227469	250512	292138	High	High	High
High	Master Protein	Q8IYL2	Probable tRNA (uracil-O(2)-)-methyltransferase OS=Homo sapiens OX=9606 GN=TRMT44 PE=1 SV=2		0.003	2	FALSE	1	3	1	757	84.6	7.27	7.28	1	1	0	2.313	2.028	3.646	3.206	4.453	2.525	3.565	2.1	4.878	3.989	2.939	1.414	1.773	0.01	5.657	28334.4	65547.1	57464.9	103321		126180	71544.9	101002	59495.9		113040	83269.1	40074.2	50245.8	High	High	High
High	Master Protein	Q9UIG0	Tyrosine-protein kinase BAZ1B OS=Homo sapiens OX=9606 GN=BAZ1B PE=1 SV=2		0	4	FALSE	4	19	4	1483	170.8	8.48	34.89	2	4	0	1.845	0.991	0.827	1.245	2.775	0.698	3.218	1.063	3.906	0.807	0.831	0.838	0.848	0.01	0.01	77334.6	142657	76648.8	63947.4		214616	53977	248893	82192.5		62435.4	64280.2	64826.9	65564	High	High	High
High	Master Protein	P13861	cAMP-dependent protein kinase type II-alpha regulatory subunit OS=Homo sapiens OX=9606 GN=PRKAR2A PE=1 SV=2		0	12	FALSE	4	42	4	404	45.5	5.07	118.32	3	4	0	1.7	0.645	1.378	0.01	1.31	0.966	1.506	1.556	0.01	0.995	0.185	0.849	0.529	0.01	0.01	89832.3	152734	57960.7	123812		117647	86769.3	135316	139737		89374	16620.1	76303.1	47557.7	High	High	High
High	Master Protein	O43768	Alpha-endosulfine OS=Homo sapiens OX=9606 GN=ENSA PE=1 SV=1		0	16	FALSE	3	18	2	121	13.4	7.24	31.05	3	3	1	1.743	1.537	0.47	1.661	2.074	0.589	0.762	0.372	0.973	0.554	0.409	0.988	0.647	0.01	0.01	573782	1.0001e+06	881844	269658		1.19001e+06	338226	437110	213214		317987	234715	567005	371025	High	High	High
High	Master Protein	O95602	DNA-directed RNA polymerase I subunit RPA1 OS=Homo sapiens OX=9606 GN=POLR1A PE=1 SV=2		0.001	2	FALSE	2	6	2	1720	194.7	7.03	11.51	1	2	0	1.217	0.926	0.945	3.48	0.837	2.174	1.122	0.821	1.746	1.421	1.168	1.159	0.903	0.01	1.703	58683.3	71437.7	54347.2	55444.7		49116.6	127598	65847.7	48194.7		83408.6	68529	68030	52985.9	High	High	High
High	Master Protein	O95391	Pre-mRNA-splicing factor SLU7 OS=Homo sapiens OX=9606 GN=SLU7 PE=1 SV=2		0.002	2	FALSE	1	4	1	586	68.3	7.14	5.13	1	1	0	1.909	1.937	1.235	16.25	1.776	1.339	1.693	1.824	5.404	0.804	0.437	1.127	0.413	0.01	0.01	47323	90339.2	91647.4	58466.8		84029.8	63363.5	80113.2	86328.3		38047.8	20679.5	53327.9	19541.8	High	High	High
High	Master Protein	Q9NU22	Midasin OS=Homo sapiens OX=9606 GN=MDN1 PE=1 SV=2		0.001	0	FALSE	2	9	2	5596	632.4	5.68	13.95	2	2	0	1.019	1.374	0.537	0.829	0.743	0.391	0.584	0.446	0.592	0.397	0.385	0.566	0.557	0.01	1.803	306857	312706	421612	164746		228126	120054	179055	136715		121877	118055	173812	170874	High	High	High
High	Master Protein	O43314	Inositol hexakisphosphate and diphosphoinositol-pentakisphosphate kinase 2 OS=Homo sapiens OX=9606 GN=PPIP5K2 PE=1 SV=3		0	3	FALSE	2	12	2	1243	140.3	8.22	30.82	2	2	0	1.632	1.573	1.603	2.233	1.611	1.945	1.717	1.304	2.055	1.714	1.964	0.816	1.17	0.01	0.01	25759.8	42028.5	40524.7	41298.8		41508.1	50115.1	44236.8	33588.1		44144.4	50597.9	21025.9	30151.3	High	High	High
High	Master Protein	Q9ULM3	YEATS domain-containing protein 2 OS=Homo sapiens OX=9606 GN=YEATS2 PE=1 SV=2		0.001	3	FALSE	2	5	2	1422	150.7	8.98	11.71	1	2	0																														High	High	High
High	Master Protein	Q16778	Histone H2B type 2-E OS=Homo sapiens OX=9606 GN=HIST2H2BE PE=1 SV=3		0	73	FALSE	16	107	0	126	13.9	10.32	258.26	1	16	0																														High	High	High
High	Master Protein	P61604	10 kDa heat shock protein, mitochondrial OS=Homo sapiens OX=9606 GN=HSPE1 PE=1 SV=2		0.001	29	FALSE	3	14	3	102	10.9	8.92	17.16	3	3	0	0.855	1.203	1.087	0.583	0.554	1.452	0.646	0.809	0.35	1.666	0.74	0.611	0.892	0.01	0.632	271371	231948	326359	294900		150230	394157	175210	219556		451986	200917	165814	242016	High	High	High
High	Master Protein	Q16513	Serine/threonine-protein kinase N2 OS=Homo sapiens OX=9606 GN=PKN2 PE=1 SV=1		0.001	1	FALSE	1	10	1	984	112	6.3	17.33	1	1	0	2.14	0.822	2.068	0.01	1.95	2.816	1.82	1.553	0.01	3.679	0.813	1.697	1.32	0.01	0.01	14177.8	30334	11651.2	29317		27647.5	39918	25803.7	22012.4		52156.4	11531	24066.2	18717	High	High	High
High	Master Protein	Q9NQ92	Coordinator of PRMT5 and differentiation stimulator OS=Homo sapiens OX=9606 GN=COPRS PE=1 SV=3		0.001	7	FALSE	1	7	1	184	20.1	4.18	11.57	1	1	0	1.911	1.156	3.982	0.01	1.791	3.428	1.521	1.366	2.333	3.075	3.832	1.232	0.988	0.01	0.01	28569.9	54586.1	33026.6	113771		51167.3	97948.7	43467.3	39032.6		87865.7	109483	35207.5	28234.1	High	High	High
High	Master Protein	Q6IBW4	Condensin-2 complex subunit H2 OS=Homo sapiens OX=9606 GN=NCAPH2 PE=1 SV=1		0	2	FALSE	2	19	2	605	68.2	4.74	21.29	2	2	0	1.302	0.786	1.865	0.01	1.105	2.088	1.277	1.229	0.01	2.333	1.933	1.021	0.888	0.01	0.01	134080	174564	105437	250093		148176	279925	171263	164832		312809	259126	136838	119111	High	High	High
High	Master Protein	Q6PJT7	Zinc finger CCCH domain-containing protein 14 OS=Homo sapiens OX=9606 GN=ZC3H14 PE=1 SV=1		0.001	2	FALSE	1	9	1	736	82.8	7.31	14.94	1	1	0	0.956	1.05	0.468	1.875	0.898	0.359	0.978	1.038	1.989	0.345	0.47	0.804	1.087	0.01	1.147	137022	130927	143858	64122.8		123098	49138.2	134029	142191		47328.7	64397.3	110111	148882	High	High	High
High	Master Protein	P46379	Large proline-rich protein BAG6 OS=Homo sapiens OX=9606 GN=BAG6 PE=1 SV=2		0	4	FALSE	3	17	3	1132	119.3	5.6	32.36	3	2	0	1.142	0.763	1.085	0.01	1.113	1.247	1.094	1.047	0.45	1.234	0.79	1.016	0.756	0.01	0.01	56643.9	64674.5	43191.6	61471		63070.2	70628.4	61995.7	59307		69875.7	44731.4	57571.5	42846.5	High	High	High
High	Master Protein	O15234	Protein CASC3 OS=Homo sapiens OX=9606 GN=CASC3 PE=1 SV=2		0	7	FALSE	3	16	3	703	76.2	6.48	42.27	1	3	0	1.377	0.826	1.032	0.351	1.279	1.011	1.266	1.196	1.337	1.026	0.753	0.956	0.768	0.01	0.974	151015	207982	124725	155790		193168	152689	191141	180606		154923	113715	144427	115921	High	High	High
High	Master Protein	P15924	*CON* Desmoplakin - Homo sapiens		0	1	TRUE	2	12	2	2871	331.6	6.81	32.59	2	2	0	2.202	2.735	1.228	11.979	1.983	2.043	1.901	1.526	3.778	2.169	1.635	0.911	1.52	0.01	0.01	38825.1	85490.5	106173	47672.9		77006.5	79324.6	73814.3	59240.7		84221.9	63467.7	35388.8	59015.5	High	High	High
High	Master Protein	Q8N108	Mesoderm induction early response protein 1 OS=Homo sapiens OX=9606 GN=MIER1 PE=1 SV=2		0	4	FALSE	1	13	1	512	57.9	4.42	24.84	1	1	0	0.992	0.997	1.316	2.118	0.854	0.708	0.736	1.115	0.772	0.578	0.543	0.759	0.701	0.01	1.378	84970.7	84324.2	84726.3	111801		72569.9	60137.8	62559.1	94735.2		49154.9	46160.8	64481.6	59526.1	High	High	High
High	Master Protein	Q9NSK0	Kinesin light chain 4 OS=Homo sapiens OX=9606 GN=KLC4 PE=1 SV=3		0.001	5	FALSE	2	9	2	619	68.6	6.18	14.45	1	2	0	0.614	2.183	0.533	0.01	0.563	0.971	0.461	0.704	0.01	0.01	2.169	0.974	2.271	0.01	0.01	7876.42	4837.89	17192.2	4197.81		4434.21	7648.79	3630.52	5546.03			17083	7670.21	17889.2	High	High	High
High	Master Protein	O15027	Protein transport protein Sec16A OS=Homo sapiens OX=9606 GN=SEC16A PE=1 SV=4		0	3	FALSE	3	10	3	2357	251.7	5.8	19.83	2	3	0	1.473	1.064	0.692	2.495	1.042	0.699	1.266	1.065	1.958	0.752	1.016	0.835	1.538	0.01	1.295	65421.5	96333.7	69612.1	45302.2		68183.1	45754.9	82834.5	69674.5		49192.9	66436.9	54621.4	100589	High	High	High
High	Master Protein	Q99442	Translocation protein SEC62 OS=Homo sapiens OX=9606 GN=SEC62 PE=1 SV=1		0.002	5	FALSE	2	7	2	399	45.8	7.12	5.25	1	2	0	1.458	0.785	0.633	0.545	0.916	0.321	1.136	1.061	1.629	0.223	0.263	1.269	0.615	0.01	0.01	367132	535427	288213	232241		336373	117900	416987	389642		81700	96554.1	465794	225735	High	High	High
Medium	Master Protein	Q5VYV7	Protein SLX4IP OS=Homo sapiens OX=9606 GN=SLX4IP PE=1 SV=1		0.038	4	FALSE	2	3	2	408	45.5	9.42	2.48	2	1	0	0.317	0.01	2.227	0.01	0.489	1.959	0.281	0.884	0.01	7.089	1.097	1.313	0.908	0.01	0.01	6229.86	1974.08		13874.3		3048.15	12201.4	1752.34	5507.07		44163.5	6834.62	8177.68	5659.23	High	High	High
High	Master Protein	Q3KQU3	MAP7 domain-containing protein 1 OS=Homo sapiens OX=9606 GN=MAP7D1 PE=1 SV=1		0	6	FALSE	3	8	3	841	92.8	10.11	32.47	1	3	0	0.656	1.346	0.484	0.01	0.569	0.73	0.645	0.917	0.944	0.434	1.125	1.038	1.62	0.01	2.337	98014.6	64337.7	131970	47406.7		55790.8	71509.4	63221	89895.2		42507.7	110298	101758	158822	High	High	High
High	Master Protein	Q07065	Cytoskeleton-associated protein 4 OS=Homo sapiens OX=9606 GN=CKAP4 PE=1 SV=2		0	2	FALSE	1	12	1	602	66	5.92	27.42	1	1	0	1.539	0.926	2.227	1.357	1.351	1.543	1.437	1.563	1.126	1.613	2.043	0.769	0.535	0.01	0.01	132105	203323	122290	294221		178474	203781	189808	206419		213043	269954	101559	70667.8	High	High	High
High	Master Protein	O75569	Interferon-inducible double-stranded RNA-dependent protein kinase activator A OS=Homo sapiens OX=9606 GN=PRKRA PE=1 SV=1		0	3	FALSE	1	15	1	313	34.4	8.41	24.23	1	1	0	1.008	0.6	0.537	2.346	0.814	0.737	0.982	0.942	1.101	0.499	0.406	1.015	0.884	0.01	0.01	65898.6	66392.9	39556.4	35385		53667.5	48543.8	64685.3	62053.5		32904.3	26783.9	66914.9	58281	High	High	High
High	Master Protein	Q9P2E9	Ribosome-binding protein 1 OS=Homo sapiens OX=9606 GN=RRBP1 PE=1 SV=5		0	4	FALSE	9	27	9	1410	152.4	8.6	35.42	4	9	0	1.16	1.247	1.324	1.885	4.009	1.218	3.939	1.204	4.621	0.957	1.942	1.232	1.629	1.327	3.025	325009	377106	405361	430196		1.30294e+06	395817	1.28036e+06	391374		311051	631220	400295	529398	High	High	High
High	Master Protein	Q9BTU6	Phosphatidylinositol 4-kinase type 2-alpha OS=Homo sapiens OX=9606 GN=PI4K2A PE=1 SV=1		0	4	FALSE	1	15	1	479	54	8.29	52.29	1	1	0	1.257	0.785	1.79	0.01	1.266	2.533	1.363	1.41	1.08	2.801	2.393	1.295	1.467	0.01	0.01	73409.6	92309.3	57658	131369		92904.2	185918	100077	103501		205605	175675	95038.2	107724	High	High	High
High	Master Protein	Q13409-2	Isoform 2B of Cytoplasmic dynein 1 intermediate chain 2 OS=Homo sapiens OX=9606 GN=DYNC1I2		0	8	FALSE	2	16	2	632	70.6	5.24	43.35	1	2	0	0.775	1.152	0.975	0.01	0.799	1.183	0.577	0.748	0.01	1.489	1.152	0.535	1.143	0.01	0.01	36606.5	28363.3	42159.9	35695.9		29249.9	43290	21107.6	27383		54514	42187.7	19582.9	41845.3	High	High	High
High	Master Protein	P20962	Parathymosin OS=Homo sapiens OX=9606 GN=PTMS PE=1 SV=2		0.002	11	FALSE	1	3	1	102	11.5	4.16	5.12	1	1	0	1.361	1.23	0.933	8.016	0.906	1.744	0.806	0.989	3.066	1.355	1.142	0.971	1.385	0.01	4.876	22676.2	30870.8	27888.9	21158.6		20538	39551	18266.1	22428.5		30729.2	25896.9	22010.4	31405.9	High	High	High
High	Master Protein	Q86SQ0	Pleckstrin homology-like domain family B member 2 OS=Homo sapiens OX=9606 GN=PHLDB2 PE=1 SV=2		0.002	1	FALSE	1	3	1	1253	142.1	7.43	4.98	1	1	0																														High	High	High
High	Master Protein	O94804	Serine/threonine-protein kinase 10 OS=Homo sapiens OX=9606 GN=STK10 PE=1 SV=1		0.001	2	FALSE	1	5	1	968	112.1	6.95	10.18	1	1	0	1.416	0.732	2.002	0.01	1.424	2.941	1.505	1.649	0.01	3.294	2.611	0.632	1.492	0.01	0.01	12146.3	17195.9	8895.57	24321		17293.1	35724.7	18280.9	20034		40006.3	31716.6	7673.06	18122.1	High	High	High
High	Master Protein	P46782	40S ribosomal protein S5 OS=Homo sapiens OX=9606 GN=RPS5 PE=1 SV=4		0.001	10	FALSE	1	6	1	204	22.9	9.72	14.53	1	1	0	0.058	0.481	0.01	0.01	0.01	0.099	0.01	0.061	0.01	0.01	0.362	0.01	0.418	0.01	2.541	53180.4	3102.5	25592.7				5282.78		3258.34			19234.1		22228.5	High	High	High
High	Master Protein	P62318	Small nuclear ribonucleoprotein Sm D3 OS=Homo sapiens OX=9606 GN=SNRPD3 PE=1 SV=1		0.003	12	FALSE	2	5	2	126	13.9	10.32	4.22	2	2	0	0.043	0.467	0.049	0.01	0.135	0.246	0.069	0.041	0.01	0.159	0.217	0.112	0.1	0.01	0.01	94479.5	4062.99	44111.9	4669.3		12756.9	23239.5	6513.36	3840.88		15046.7	20525	10551.8	9488.18	High	High	High
High	Master Protein	Q9P2N5	RNA-binding protein 27 OS=Homo sapiens OX=9606 GN=RBM27 PE=1 SV=2		0	2	FALSE	4	11	4	1060	118.6	9.19	9.16	3	3	0	1.803	1.995	1.253	1.644	1.666	0.692	1.629	1.322	1.595	0.592	0.534	0.994	1.302	0.01	0.759	154333	278259	307821	193348		257132	106733	251401	204079		91318	82456.3	153331	200938	High	High	High
High	Master Protein	O75694	Nuclear pore complex protein Nup155 OS=Homo sapiens OX=9606 GN=NUP155 PE=1 SV=1		0.001	1	FALSE	1	6	1	1391	155.1	6.16	9.62	1	1	0	2.314	1.726	1.584	6.955	2.079	1.285	2.121	1.312	2.371	0.854	0.668	0.777	0.94	0.01	0.01	59266.7	137171	102274	93876.9		123229	76173.6	125715	77785		50633.3	39562.8	46058	55701	High	High	High
High	Master Protein	Q4KMP7	TBC1 domain family member 10B OS=Homo sapiens OX=9606 GN=TBC1D10B PE=1 SV=3		0.002	1	FALSE	1	3	1	808	87.1	9.19	5.45	1	1	0	1.371	0.78	0.761	0.01	1.071	0.779	1.081	0.89	2.053	0.471	0.585	1.014	0.658	0.01	0.01	25771.7	35345.6	20100	19622.7		27605.4	20076.6	27846.8	22930.7		12150.6	15073.3	26143.4	16948.7	High	High	High
High	Master Protein	Q92766	Ras-responsive element-binding protein 1 OS=Homo sapiens OX=9606 GN=RREB1 PE=1 SV=3		0.003	1	FALSE	1	3	1	1687	181.3	6.98	7.8	1	1	0	1.059	1.275	0.566	2.412	0.873	0.625	1.008	1.025	1.332	0.386	0.715	1.079	1.009	0.01	0.01	57282.1	60659.9	73034.7	32440.5		50033.1	35800.6	57726.8	58729.5		22122.6	40933.3	61784	57785.4	High	High	High
High	Master Protein	O14646	Chromodomain-helicase-DNA-binding protein 1 OS=Homo sapiens OX=9606 GN=CHD1 PE=1 SV=2		0	2	FALSE	2	15	2	1710	196.6	7.14	20.65	1	2	0	1.212	0.59	2.605	1.472	1.496	3.083	1.429	1.059	0.836	2.73	3.32	1.196	1.251	0.01	0.01	48728.3	59049.9	28759.8	126927		72873.6	150207	69626.7	51610.2		133017	161784	58280.9	60942.9	High	High	High
High	Master Protein	Q92974	Rho guanine nucleotide exchange factor 2 OS=Homo sapiens OX=9606 GN=ARHGEF2 PE=1 SV=4		0	3	FALSE	1	20	1	986	111.5	7.27	46.2	1	1	0	1.244	0.992	2.052	2.891	1.149	1.826	1.3	1.425	0.01	2.159	2.6	1.198	1.656	0.01	0.01	34381.4	42767.4	34104.4	70550.5		39521	62765.5	44707.4	49006.4		74233.2	89405.8	41197.4	56951.1	High	High	High
High	Master Protein	O15504	Nucleoporin NUP42 OS=Homo sapiens OX=9606 GN=NUP42 PE=1 SV=1		0.001	3	FALSE	1	8	1	423	44.8	9.19	11.24	1	1	0	1.447	0.519	1.06	0.01	1.251	2.093	0.897	1.827	0.01	1.824	1.581	1.526	1.168	0.01	0.01	12588.4	18215.6	6537.98	13339.8		15743.6	26350	11294.7	22995.9		22966.3	19902.6	19212.5	14708.5	High	High	High
High	Master Protein	P49207	60S ribosomal protein L34 OS=Homo sapiens OX=9606 GN=RPL34 PE=1 SV=3		0	9	FALSE	3	14	3	117	13.3	11.47	26.82	2	3	0	0.774	1.147	0.612	0.667	0.94	0.659	0.88	0.47	1.238	1.049	0.446	0.717	0.683	0.01	0.187	685170	529996	785816	419305		643871	451224	603102	322006		719006	305756	491346	467788	High	High	High
High	Master Protein	Q71RC2	La-related protein 4 OS=Homo sapiens OX=9606 GN=LARP4 PE=1 SV=3		0.003	3	FALSE	1	3	1	724	80.5	6.61	6.75	1	1	0																														High	High	High
High	Master Protein	O00479	High mobility group nucleosome-binding domain-containing protein 4 OS=Homo sapiens OX=9606 GN=HMGN4 PE=1 SV=3		0	19	FALSE	2	12	1	90	9.5	10.48	23.76	1	2	0	1.451	0.555	0.487	1.059	1.311	0.468	0.565	0.333	0.78	0.524	0.264	0.585	0.262	0.01	0.01	147025	213287	81626.6	71602.2		192799	68862.2	83030.8	49006		77079	38847.4	86027.7	38483.5	High	High	High
High	Master Protein	O95747	Serine/threonine-protein kinase OSR1 OS=Homo sapiens OX=9606 GN=OXSR1 PE=1 SV=1		0.001	9	FALSE	3	8	3	527	58	6.43	18.64	2	2	0	1.903	0.987	0.975	2.645	1.837	0.804	1.893	0.989	2.876	0.58	0.412	1.076	0.735	0.01	0.01	22972	43706.1	22676.5	22395.7		42201.8	18475.3	43476.9	22717.5		13318.7	9463.16	24722.8	16889.9	High	High	High
High	Master Protein	Q15773	Myeloid leukemia factor 2 OS=Homo sapiens OX=9606 GN=MLF2 PE=1 SV=1		0.001	5	FALSE	1	6	1	248	28.1	6.9	13.63	1	1	0	1.39	0.01	2.102	0.01	1.29	2.617	0.947	1.281	0.01	2.487	1.064	1.358	1.403	0.01	0.01	9527.15	13242.5		20021.6		12290.8	24928.5	9022.71	12200.4		23689.7	10141.6	12934.4	13368.6	High	High	Not Found
High	Master Protein	Q96EU6	Ribosomal RNA processing protein 36 homolog OS=Homo sapiens OX=9606 GN=RRP36 PE=1 SV=1		0.003	3	FALSE	1	3	1	259	29.8	10.17	6.43	1	1	0	1.021	1.182	0.627	3.389	0.994	0.667	1.133	1.279	2.507	0.64	0.599	1.348	1.1	0.01	2.355	53610	54715.2	63391.2	33639.2		53278.1	35733.5	60758.9	68562		34321.2	32120.5	72259.4	58989	High	High	High
High	Master Protein	Q9NYL2	Mitogen-activated protein kinase kinase kinase 20 OS=Homo sapiens OX=9606 GN=MAP3K20 PE=1 SV=3		0.002	1	FALSE	1	3	1	800	91.1	7.87	5.02	1	1	0	1.292	1.4	0.578	6.25	1.073	0.867	1.153	1.074	1.69	0.649	0.86	1.045	1.713	0.01	4.074	50876.5	65714.8	71203.9	29394.4		54573.4	44122.6	58650.9	54616.9		33012.5	43733.5	53170.2	87161.3	High	High	High
High	Master Protein	P0DP25	Calmodulin-3 OS=Homo sapiens OX=9606 GN=CALM3 PE=1 SV=1		0.001	26	FALSE	3	9	3	149	16.8	4.22	16.18	3	2	0	0.808	1.03	0.762	1.278	0.646	1.164	0.71	0.543	0.477	1.094	0.98	0.65	0.544	0.01	0.01	118942	96070.5	122561	90657.3		76812.1	138394	84442.1	64551.1		130172	116517	77327.6	64688.6	High	High	High
High	Master Protein	Q02878	60S ribosomal protein L6 OS=Homo sapiens OX=9606 GN=RPL6 PE=1 SV=3		0	11	FALSE	4	8	4	288	32.7	10.58	8.91	3	4	0	0.666	0.936	0.633	0.206	0.691	0.547	0.6	0.675	0.137	0.64	0.411	0.482	0.728	0.01	0.521	568545	378671	532323	359891		392799	310734	341343	383573		363723	233652	273791	414016	High	High	High
High	Master Protein	P55072	Transitional endoplasmic reticulum ATPase OS=Homo sapiens OX=9606 GN=VCP PE=1 SV=4		0	10	FALSE	4	14	4	806	89.3	5.26	44.46	3	4	0	0.277	1.028	0.172	0.688	0.19	0.294	0.213	0.263	0.01	0.393	0.645	0.175	0.516	0.01	0.01	105696	29263.1	108634	18132.8		20042.6	31050.1	22550	27840.1		41532.1	68127.1	18449.6	54550.5	High	High	High
High	Master Protein	Q9NZT2	Opioid growth factor receptor OS=Homo sapiens OX=9606 GN=OGFR PE=1 SV=3		0.001	6	FALSE	2	9	2	677	73.3	4.84	18.66	1	2	0	1.113	1.01	1.374	0.01	1.423	1.63	1.337	1.261	0.91	1.303	1.478	1.077	1.382	0.01	0.01	89810.8	99960.6	90691.2	123435		127806	146373	120055	113219		117032	132725	96724.4	124079	High	High	High
High	Master Protein	Q15776	Zinc finger protein with KRAB and SCAN domains 8 OS=Homo sapiens OX=9606 GN=ZKSCAN8 PE=1 SV=2		0.003	2	FALSE	1	10	1	578	65.8	7.39	7.55	1	1	0	0.954	0.526	2.034	0.01	1.124	2.614	0.981	1.179	0.01	2.918	2.184	0.837	1.224	0.01	0.01	121784	116139	64074.1	247744		136876	318384	119479	143534		355372	266002	101902	149007	High	High	High
High	Master Protein	O15127	Secretory carrier-associated membrane protein 2 OS=Homo sapiens OX=9606 GN=SCAMP2 PE=1 SV=2		0	5	FALSE	2	19	2	329	36.6	6.1	39.66	1	2	0	2.14	2.644	4.23	7.771	3.107	7.301	2.629	1.822	2.83	5.571	5.762	1.689	1.756	0.01	0.01	28182.4	60312.9	74512.7	119202		87574.5	205750	74104.8	51351		157018	162394	47598.7	49478.7	High	High	High
High	Master Protein	O75592	E3 ubiquitin-protein ligase MYCBP2 OS=Homo sapiens OX=9606 GN=MYCBP2 PE=1 SV=4		0.001	1	FALSE	5	17	5	4678	513.3	7.02	13.43	4	5	0	1.066	1.412	0.542	0.597	0.989	0.529	1.181	0.947	0.917	0.383	0.547	0.891	0.899	0.01	1.213	225539	240430	318402	122139		223146	119325	266290	213571		86373.1	123305	200996	202724	High	High	High
High	Master Protein	Q9HCG8	Pre-mRNA-splicing factor CWC22 homolog OS=Homo sapiens OX=9606 GN=CWC22 PE=1 SV=3		0	2	FALSE	3	38	3	908	105.4	7.03	43.98	1	3	0	1.23	0.744	1.001	0.299	1.15	0.9	0.985	1.086	1.305	0.831	0.5	1.242	0.666	1.279	0.089	1.10277e+06	1.35599e+06	820957	1.10411e+06		1.26869e+06	992576	1.08611e+06	1.19765e+06		916254	551685	1.37006e+06	734179	High	High	High
High	Master Protein	P62829	60S ribosomal protein L23 OS=Homo sapiens OX=9606 GN=RPL23 PE=1 SV=1		0	23	FALSE	2	4	2	140	14.9	10.51	8.3	1	2	0	0.059	0.771	0.01	0.01	0.01	0.01	0.01	0.094	0.01	0.01	0.391	0.01	0.214	0.01	0.01	30724.8	1807.67	23702						2873.63			11998.2		6577.38	High	High	High
High	Master Protein	Q9NQT4	Exosome complex component RRP46 OS=Homo sapiens OX=9606 GN=EXOSC5 PE=1 SV=1		0.001	5	FALSE	2	11	2	235	25.2	7.59	17.37	2	1	0	1.131	2.048	1.91	0.01	2.511	2.515	1.664	1.516	0.721	2.563	3.842	1.605	1.158	0.01	0.01	37749.2	42684.3	77298.2	72101.2		94787.4	94932.4	62831.6	57220.6		96765	145015	60577.2	43729	High	High	High
High	Master Protein	Q96MG7	Non-structural maintenance of chromosomes element 3 homolog OS=Homo sapiens OX=9606 GN=NSMCE3 PE=1 SV=1		0	11	FALSE	2	26	2	304	34.3	9.28	45.82	2	1	0	1.85	0.69	3.233	0.01	1.621	2.216	1.682	1.393	0.615	4.001	2.377	0.706	0.686	0.01	0.01	44740.6	82754.4	30860.3	144638		72520.8	99154.7	75233.2	62345.4		179010	106350	31585.4	30686.1	High	High	High
High	Master Protein	P40926	Malate dehydrogenase, mitochondrial OS=Homo sapiens OX=9606 GN=MDH2 PE=1 SV=3		0.001	9	FALSE	4	8	4	338	35.5	8.68	15.82	1	4	0	0.56	1.17	0.312	0.649	0.312	0.297	0.297	0.467	0.297	0.392	0.323	0.256	0.502	0.01	0.75	512980	287164	600380	160089		159889	152437	152280	239573		201169	165566	131446	257688	High	High	High
High	Master Protein	P62841	40S ribosomal protein S15 OS=Homo sapiens OX=9606 GN=RPS15 PE=1 SV=2		0	19	FALSE	1	3	1	145	17	10.39	8.62	1	1	0	0.01	0.384	0.01	0.01	0.01	0.01	0.01	0.012	0.01	0.044	0.173	0.033	0.172	0.01	0.01	97166.3		37344.9						1180.61		4237.2	16833.1	3220.09	16724.7	High	Not Found	High
High	Master Protein	P53396	ATP-citrate synthase OS=Homo sapiens OX=9606 GN=ACLY PE=1 SV=3		0	3	FALSE	3	17	3	1101	120.8	7.33	22.02	2	2	0	1.277	1.115	1.061	0.731	1.097	1.922	1.198	1.169	1.309	1.449	1.408	1.321	1.372	0.01	1.19	219342	280201	244544	232617		240624	421495	262793	256458		317850	308886	289748	300844	High	High	High
High	Master Protein	P20700	Lamin-B1 OS=Homo sapiens OX=9606 GN=LMNB1 PE=1 SV=2		0	13	FALSE	6	45	4	586	66.4	5.16	131.39	2	6	3	1.427	1.76	1.312	4.775	1.346	1.176	1.471	1.152	1.785	1.089	0.792	0.845	1.377	2.371	1.939	212749	303490	374488	279035		286374	250239	313045	245154		231616	168501	179865	292994	High	High	High
	Master Protein	P51587	Breast cancer type 2 susceptibility protein OS=Homo sapiens OX=9606 GN=BRCA2 PE=1 SV=3			0	FALSE	1	3	1	3418	384	6.71		1		0	1.183	0.812	0.64	2.813	1.104	0.859	1.082	1.152	1.681	0.655	0.476	0.882	0.658	0.01	0.01	412448	487945	334787	263843		455201	354394	446308	475041		270080	196215	363804	271448	High	High	High
Low	Master Protein	Q9Y383	Putative RNA-binding protein Luc7-like 2 OS=Homo sapiens OX=9606 GN=LUC7L2 PE=1 SV=2		0.053	3	FALSE	1	2	1	392	46.5	10.01	1.95	1	1	0	2.457	1.219	2.103	0.01	2.91	2.504	2.783	1.605	0.01	2.124	2.433	1.572	1.624	0.01	0.01	10103.3	24821.4	12315.2	21245.2		29398.6	25301.2	28122.2	16218.2		21458.6	24585.3	15880.6	16405.1	High	High	High
High	Master Protein	Q9BVJ6	U3 small nucleolar RNA-associated protein 14 homolog A OS=Homo sapiens OX=9606 GN=UTP14A PE=1 SV=1		0	6	FALSE	3	20	3	771	87.9	7.87	37.59	3	3	0	1.149	0.236	1.403	0.01	0.53	0.772	0.996	1.029	1.122	0.809	0.413	0.696	0.521	0.01	0.01	27837.1	31980.3	6567.15	39062.5		14742.3	21503.1	27730.7	28650.5		22531	11500.2	19367.5	14500.6	High	High	High
High	Master Protein	O15042	U2 snRNP-associated SURP motif-containing protein OS=Homo sapiens OX=9606 GN=U2SURP PE=1 SV=2		0.001	3	FALSE	5	16	5	1029	118.2	8.47	17.44	2	4	0	0.815	1.031	0.405	1.28	0.581	0.451	0.786	0.996	0.726	0.431	0.46	0.99	1.231	0.01	1.264	561742	457724	578901	227566		326259	253478	441417	559280		242089	258439	555940	691751	High	High	High
High	Master Protein	Q7Z2K8	G protein-regulated inducer of neurite outgrowth 1 OS=Homo sapiens OX=9606 GN=GPRIN1 PE=1 SV=2		0	2	FALSE	2	9	2	1008	102.3	8.06	8.79	2	2	0	1.198	1.817	1.926	3.163	1.477	2.638	1.087	1.149	1.588	2.674	2.171	1.017	0.86	0.01	0.934	98928.1	118482	179794	190536		146134	260943	107582	113662		264562	214744	100634	85033.3	High	High	High
High	Master Protein	Q04727-3	Isoform 3 of Transducin-like enhancer protein 4 OS=Homo sapiens OX=9606 GN=TLE4		0	8	FALSE	4	15	4	805	87.6	7.58	32.54	3	4	0	1.731	0.997	1.092	0.865	2.133	1.155	1.084	0.789	0.771	1.091	1.03	0.85	0.698	0.01	0.01	206646	357762	206108	225594		440735	238655	223946	163105		225514	212776	175551	144179	High	High	High
High	Master Protein	P29401	Transketolase OS=Homo sapiens OX=9606 GN=TKT PE=1 SV=3		0.003	8	FALSE	2	3	2	623	67.8	7.66	6.35	1	2	0	0.179	1.366	0.01	0.01	0.01	0.01	0.196	0.159	0.01	0.01	1.267	0.01	0.474	0.01	0.01	7441.04	1329.52	10161.2					1459.11	1179.8			9426.58		3527.15	High	High	High
High	Master Protein	Q14694	Ubiquitin carboxyl-terminal hydrolase 10 OS=Homo sapiens OX=9606 GN=USP10 PE=1 SV=2		0	3	FALSE	1	21	1	798	87.1	5.31	75.49	1	1	0	1.972	0.01	1.617	0.01	0.925	0.666	1.743	1.154	0.01	1.097	1.529	0.372	1.055	0.01	0.01	18800.6	37079.9		30394.5		17395.7	12529.3	32776.8	21702.9		20616.7	28748.9	6994.53	19835.6	High	High	Not Found
High	Master Protein	P49674	Casein kinase I isoform epsilon OS=Homo sapiens OX=9606 GN=CSNK1E PE=1 SV=1		0.001	2	FALSE	1	13	1	416	47.3	9.66	11.27	1	1	0	1.378	0.79	3.042	0.01	1.522	4.994	1.31	1.511	0.923	4.185	3.865	1.411	1.546	0.01	0.01	351234	484087	277345	1.06849e+06		534627	1.75408e+06	460233	530664		1.47009e+06	1.35745e+06	495762	543146	High	High	High
High	Master Protein	Q86WJ1	Chromodomain-helicase-DNA-binding protein 1-like OS=Homo sapiens OX=9606 GN=CHD1L PE=1 SV=3		0.001	3	FALSE	2	7	2	897	100.9	6.9	11.26	2	1	0	0.356	1.048	1.271	1.676	0.601	2.629	0.439	0.891	1.219	3.557	2.74	1.821	0.761	0.01	1.662	128766	45845.8	134929	163675		77379.9	338576	56567.6	114717		458038	352812	234471	97931.1	High	High	High
High	Master Protein	Q96C57	Protein CUSTOS OS=Homo sapiens OX=9606 GN=CUSTOS PE=1 SV=2		0.002	3	FALSE	1	8	1	262	28.2	9.42	8.08	1	1	0	1.283	2.927	0.951	3.281	1.39	1.08	1.678	1.371	1.208	1.032	1.405	1.155	1.19	0.01	3.451	42411.5	54428.8	124118	40315.1		58960.3	45793.5	71185.9	58163.2		43751.3	59576.5	48985.2	50477.6	High	High	High
Low	Master Protein	Q9Y4P8	WD repeat domain phosphoinositide-interacting protein 2 OS=Homo sapiens OX=9606 GN=WIPI2 PE=1 SV=1		0.061	2	FALSE	1	4	1	454	49.4	6.46	0	1	1	0	1.605	0.465	2.626	3.654	1.701	3.16	1.546	1.745	0.01	3.25	0.884	0.959	0.509	0.01	0.01	79511.9	127602	36962.6	208763		135233	251289	122933	138715		258428	70298.7	76274.1	40480.2	High	High	High
High	Master Protein	Q9BTE3	Mini-chromosome maintenance complex-binding protein OS=Homo sapiens OX=9606 GN=MCMBP PE=1 SV=2		0.001	2	FALSE	1	7	1	642	72.9	5.87	10.05	1	1	0	1.636	0.653	1.205	0.01	1.252	1.731	1.51	1.564	2.22	1.395	0.774	1.222	0.861	0.01	0.01	55578	90929.6	36273.2	66971.4		69608.2	96231.2	83904.9	86924		77512.8	43003.8	67919.2	47875.4	High	High	High
High	Master Protein	P47813	Eukaryotic translation initiation factor 1A, X-chromosomal OS=Homo sapiens OX=9606 GN=EIF1AX PE=1 SV=2		0.001	39	FALSE	3	8	3	144	16.5	5.24	18.85	2	3	0	0.209	0.573	0.175	0.01	0.119	0.29	0.119	0.374	0.01	0.158	0.394	0.149	0.988	0.01	2.528	48282.5	10083.5	27646.2	8428.52		5753.02	14020.5	5740.79	18050.1		7634.83	19005.8	7212.3	47725.1	High	High	High
High	Master Protein	P62979	Ubiquitin-40S ribosomal protein S27a OS=Homo sapiens OX=9606 GN=RPS27A PE=1 SV=2		0	31	FALSE	5	11	5	156	18	9.64	24.48	3	4	0	0.503	1.03	0.55	0.109	0.45	0.639	0.281	0.419	0.01	0.666	0.758	0.3	0.473	0.01	0.01	529506	266083	545144	290994		238232	338614	148537	221876		352387	401600	159081	250391	High	High	High
High	Master Protein	Q9UII2	ATPase inhibitor, mitochondrial OS=Homo sapiens OX=9606 GN=ATP5IF1 PE=1 SV=1		0.003	31	FALSE	4	7	4	106	12.2	9.35	7.89	3	3	0	0.589	1.54	1.264	1.713	0.58	1.478	0.454	0.731	0.833	2.342	2.56	0.725	1.041	0.01	2.604	389416	229561	599546	492363		225997	575464	176615	284784		912151	996859	282442	405517	High	High	High
High	Master Protein	Q9H6Z4	Ran-binding protein 3 OS=Homo sapiens OX=9606 GN=RANBP3 PE=1 SV=1		0	16	FALSE	4	13	4	567	60.2	4.78	33.2	2	4	0	1.056	1.199	0.652	1.004	1.819	0.824	2.237	1.248	2.31	1.265	1.656	1.047	1.139	0.01	2.029	74247.6	78432.4	89019.3	48437.5		135070	61171.8	166103	92634		93950.1	122924	77720.5	84533.4	High	High	High
High	Master Protein	P23246	Splicing factor, proline- and glutamine-rich OS=Homo sapiens OX=9606 GN=SFPQ PE=1 SV=2		0.002	5	FALSE	4	7	4	707	76.1	9.44	5.94	1	4	0	0.393	1.063	0.338	0.817	0.274	0.567	0.22	0.389	0.321	0.605	0.529	0.208	0.403	0.01	0.652	375538	147513	399122	126911		102913	212933	82477.3	145913		227362	198485	78007.5	151455	High	High	High
High	Master Protein	Q02952	A-kinase anchor protein 12 OS=Homo sapiens OX=9606 GN=AKAP12 PE=1 SV=4		0	5	FALSE	7	43	7	1782	191.4	4.41	82.31	3	7	0	1.06	0.801	1.26	0.01	1.043	1.292	1.16	1.136	0.12	1.279	1.614	1.072	0.88	0.01	0.01	197674	209494	158345	249142		206215	255356	229206	224573		252740	318956	211918	173930	High	High	High
High	Master Protein	Q5W0B1	RING finger protein 219 OS=Homo sapiens OX=9606 GN=RNF219 PE=1 SV=1		0.003	4	FALSE	4	10	4	726	81.1	5.72	4.82	3	4	0	1.047	1.631	0.799	1.48	1.248	0.765	1.27	1.202	1.886	0.733	1.082	1.016	1.139	0.01	1.268	197907	207185	322718	158160		246919	151344	251428	237830		145114	214124	201149	225513	High	High	High
	Master Protein	Q8IX21	SMC5-SMC6 complex localization factor protein 2 OS=Homo sapiens OX=9606 GN=SLF2 PE=1 SV=2			1	FALSE	1	1	1	1173	131.8	8.97		1		0	1.324	1.821	1.917	3.035	1.26	1.672	1.154	0.958	1.296	1.651	1.161	0.755	0.703	0.01	3.262	138556	183485	252309	265676		174606	231604	159939	132784		228706	160883	104545	97414.1	High	High	High
High	Master Protein	O43164	E3 ubiquitin-protein ligase Praja-2 OS=Homo sapiens OX=9606 GN=PJA2 PE=1 SV=4		0.001	3	FALSE	1	5	1	708	78.2	4.39	11.31	1	1	0	1.368	0.415	1.253	0.01	0.859	1.702	0.897	1.273	1.31	1.921	1.612	2.211	1.214	0.01	0.01	25029.8	34238.1	10399.1	31360.5		21508	42612.4	22461.2	31860.9		48081	40353.8	55333.2	30373.7	High	High	High
High	Master Protein	Q15084	Protein disulfide-isomerase A6 OS=Homo sapiens OX=9606 GN=PDIA6 PE=1 SV=1		0	11	FALSE	4	49	4	440	48.1	5.08	147.02	3	4	0	1.147	1.433	0.813	0.01	1.166	1	0.89	0.97	0.55	0.895	0.649	0.735	0.639	0.01	0.01	196958	225922	282177	160220		229596	196926	175287	190991		176216	127853	144790	125822	High	High	High
Low	Master Protein	P30041	Peroxiredoxin-6 OS=Homo sapiens OX=9606 GN=PRDX6 PE=1 SV=3		0.057	4	FALSE	1	2	1	224	25	6.38	0	1	1	0	0.168	0.708	0.128	0.511	0.157	0.21	0.118	0.089	0.186	0.346	0.272	0.142	0.127	0.01	0.01	225742	38013.8	159810	28799.1		35420.6	47355.9	26698.6	20066.1		78121.2	61440.7	31964.1	28766.2	High	High	High
High	Master Protein	Q32MZ4	Leucine-rich repeat flightless-interacting protein 1 OS=Homo sapiens OX=9606 GN=LRRFIP1 PE=1 SV=2		0	6	FALSE	2	17	2	808	89.2	4.65	40.89	2	2	0	1.017	0.614	0.742	0.01	1.246	0.436	1.204	1.085	0.01	0.01	0.839	1.293	1.246	0.01	0.01	13726.3	13961.2	8432.91	10187.5		17098.2	5980.23	16520.6	14889.9			11520.4	17743	17101.5	High	High	High
High	Master Protein	Q2TB10	Zinc finger protein 800 OS=Homo sapiens OX=9606 GN=ZNF800 PE=1 SV=1		0.001	4	FALSE	3	6	3	664	75.2	9.47	12.17	1	3	0	0.773	0.672	0.686	1.933	0.761	0.621	0.723	0.898	0.696	0.585	0.653	0.742	0.751	0.01	1.032	127414	98515.1	85627.5	87464.8		96913.7	79132.9	92116.7	114357		74555.1	83199.2	94547.1	95654.8	High	High	High
High	Master Protein	P21796	Voltage-dependent anion-selective channel protein 1 OS=Homo sapiens OX=9606 GN=VDAC1 PE=1 SV=2		0.003	5	FALSE	2	5	2	283	30.8	8.54	7.15	2	2	0	0.627	0.886	0.3	0.01	0.399	0.417	0.234	0.221	0.01	0.741	0.272	0.113	0.21	0.01	0.01	44171.5	27691.9	39139.3	13252.9		17627	18398.1	10345.2	9755.32		32737.6	12034.4	4974.68	9276.86	High	High	High
High	Master Protein	Q05655	Protein kinase C delta type OS=Homo sapiens OX=9606 GN=PRKCD PE=1 SV=2		0.001	4	FALSE	2	10	2	676	77.5	7.75	13.02	2	2	0	2.146	1.186	1.681	2.701	1.812	1.362	1.986	1.635	2.421	0.989	0.432	0.96	0.695	0.01	0.01	58985.2	126572	69961.5	99161.4		106876	80322	117126	96412.5		58310.7	25496.3	56626.4	40968.3	High	High	High
High	Master Protein	P08621	U1 small nuclear ribonucleoprotein 70 kDa OS=Homo sapiens OX=9606 GN=SNRNP70 PE=1 SV=2		0	15	FALSE	3	28	3	437	51.5	9.94	69.48	1	3	0	2.128	0.735	2.056	0.439	1.959	2.745	1.692	1.46	0.758	3.28	2.082	1.22	0.984	5.284	0.749	104942	223363	77136.5	215798		205633	288094	177537	153240		344242	218508	128056	103238	High	High	High
High	Master Protein	Q9Y266	Nuclear migration protein nudC OS=Homo sapiens OX=9606 GN=NUDC PE=1 SV=1		0.002	3	FALSE	1	3	1	331	38.2	5.38	5.25	1	1	0	0.336	2.353	0.293	3.266	0.371	0.528	0.429	0.55	0.426	0.407	0.595	0.428	0.719	0.01	2.421	158652	53279	373292	46477.2		58908.7	83780.8	68064.3	87207.6		64518	94473.8	67927.5	114131	High	High	High
High	Master Protein	P35221	Catenin alpha-1 OS=Homo sapiens OX=9606 GN=CTNNA1 PE=1 SV=1		0	2	FALSE	1	26	1	906	100	6.29	55.55	1	1	0	3.716	0.01	3.446	0.01	2.699	3.789	3.083	2.448	0.01	1.963	0.299	0.196	0.556	0.01	0.01	14024.4	52117.2		48333		37857.1	53142.3	43233.7	34330.1		27527	4190.05	2751.12	7803.54	High	High	Not Found
High	Master Protein	Q12996	Cleavage stimulation factor subunit 3 OS=Homo sapiens OX=9606 GN=CSTF3 PE=1 SV=1		0	4	FALSE	3	23	3	717	82.9	8.12	50.72	3	3	0	0.42	0.653	0.348	0.502	0.448	0.234	0.575	0.506	0.43	0.314	0.41	1.113	0.744	0.01	1.255	897848	377302	585920	312675		401948	210310	516143	454246		281874	368095	999478	668383	High	High	High
High	Master Protein	Q13426	DNA repair protein XRCC4 OS=Homo sapiens OX=9606 GN=XRCC4 PE=1 SV=2		0	8	FALSE	2	9	2	336	38.3	4.98	22.11	1	2	0	0.954	0.644	0.297	0.01	0.826	0.532	0.575	0.806	0.01	0.479	0.262	1.205	0.698	0.01	0.01	203891	194473	131361	60608.4		168487	108433	117211	164305		97687.1	53447.7	245789	142325	High	High	High
High	Master Protein	P0DN79	Cystathionine beta-synthase-like protein OS=Homo sapiens OX=9606 GN=CBSL PE=1 SV=1		0.002	2	FALSE	1	5	1	551	60.5	6.65	5.79	1	1	0	0.895	0.748	0.454	0.01	0.87	0.341	1.378	0.662	1.068	0.285	0.2	1.23	0.432	0.01	0.01	212975	190509	159341	96696.4		185269	72657	293455	141059		60664.8	42543.1	261913	92031.6	High	High	High
High	Master Protein	P49368	T-complex protein 1 subunit gamma OS=Homo sapiens OX=9606 GN=CCT3 PE=1 SV=4		0.001	2	FALSE	1	5	1	545	60.5	6.49	10.9	1	1	0																														High	High	High
High	Master Protein	Q7Z309-4	Isoform 4 of Protein FAM122B OS=Homo sapiens OX=9606 GN=FAM122B		0	15	FALSE	5	14	5	241	27.2	8.6	26.62	2	4	0	1.317	1.236	1.42	1.743	2.102	1.711	1.72	1.294	2.663	1.151	1.553	1.351	0.888	5.728	0.692	299031	393883	369711	424626		628466	511651	514419	387024		344132	464476	404102	265668	High	High	High
High	Master Protein	Q9BQ39	ATP-dependent RNA helicase DDX50 OS=Homo sapiens OX=9606 GN=DDX50 PE=1 SV=1		0.002	1	FALSE	1	4	1	737	82.5	9.17	5.1	1	1	0	1.645	0.864	1.042	0.01	0.297	0.667	1.038	0.672	0.01	0.852	1.053	0.723	0.473	0.01	0.01	34710.9	57101.4	30004.4	36154.7		10301.2	23167.7	36036.5	23321.6		29588	36566.3	25112.4	16417.8	High	High	High
High	Master Protein	Q02446	Transcription factor Sp4 OS=Homo sapiens OX=9606 GN=SP4 PE=1 SV=2		0	4	FALSE	2	16	2	784	81.9	7.05	47.98	1	2	0	1.182	1.212	0.501	0.01	0.568	1.103	0.577	1.37	0.01	0.571	0.768	1.323	1.157	0.01	0.01	41443.5	48982	50243.4	20744.3		23538.8	45694.8	23930.1	56796.3		23656.9	31839.4	54828.2	47958.3	High	High	High
High	Master Protein	Q16643	Drebrin OS=Homo sapiens OX=9606 GN=DBN1 PE=1 SV=4		0	5	FALSE	3	22	3	649	71.4	4.45	33.38	2	3	0	1.349	1.109	1.484	0.01	1.214	2.157	1.277	1.272	1.641	1.771	0.961	0.949	0.808	0.01	0.01	90640.9	122276	100479	134539		110013	195471	115769	115325		160499	87124.8	86048.6	73275.7	High	High	High
Medium	Master Protein	Q9H8M2	Bromodomain-containing protein 9 OS=Homo sapiens OX=9606 GN=BRD9 PE=1 SV=2		0.029	2	FALSE	1	2	1	597	67	6.19	2.77	1	1	0	1.205	2.017	2.805	0.01	1.228	3.28	1.082	1.537	0.01	2.339	2.754	2.431	0.68	0.01	0.01	3683.14	4438.38	7429.56	10332		4524.22	12081.1	3984.1	5659.92		8615.04	10142.3	8952.49	2506.37	High	High	High
High	Master Protein	Q8WXI9	Transcriptional repressor p66-beta OS=Homo sapiens OX=9606 GN=GATAD2B PE=1 SV=1		0	4	FALSE	2	16	2	593	65.2	9.7	35.47	1	2	0	1.406	1.111	2.019	0.01	1.425	1.61	1.336	1.473	0.01	1.943	2.242	0.893	1.382	0.01	0.01	23035.8	32384.9	25589.1	46519.3		32815.1	37090.7	30786.7	33922.3		44754.5	51636.3	20565.3	31843.2	High	High	High
High	Master Protein	O14828	Secretory carrier-associated membrane protein 3 OS=Homo sapiens OX=9606 GN=SCAMP3 PE=1 SV=3		0.001	10	FALSE	2	9	2	347	38.3	7.64	12.58	1	2	0	1.276	1.023	0.628	0.767	1.08	0.633	1.397	1.12	1.239	0.574	0.435	1.423	1.095	0.01	0.352	236392	301725	241887	148339		255398	149676	330294	264736		135644	102717	336357	258951	High	High	High
High	Master Protein	Q5SW79	Centrosomal protein of 170 kDa OS=Homo sapiens OX=9606 GN=CEP170 PE=1 SV=1		0	6	FALSE	5	21	5	1584	175.2	7.11	49.45	3	5	0	0.601	0.852	0.84	0.01	0.587	0.877	0.596	0.611	0.789	0.708	1.067	0.528	0.752	0.01	1.264	148558	89239.5	126500	124830		87276.6	130244	88562	90785		105168	158473	78417.5	111761	High	High	High
High	Master Protein	Q9ULX6	A-kinase anchor protein 8-like OS=Homo sapiens OX=9606 GN=AKAP8L PE=1 SV=4		0	2	FALSE	3	18	3	646	71.6	5.05	29.27	2	3	0	0.561	0.714	0.454	1.396	0.417	0.428	0.493	0.848	0.666	0.386	0.569	0.891	0.8	0.01	2.162	283812	159341	202519	128981		118303	121542	139978	240779		109577	161469	252890	227045	High	High	High
High	Master Protein	O43598	2'-deoxynucleoside 5'-phosphate N-hydrolase 1 OS=Homo sapiens OX=9606 GN=DNPH1 PE=1 SV=1		0.003	14	FALSE	2	5	2	174	19.1	5.05	7	2	1	0	1.639	1.296	1.503	0.01	1.981	1.56	1.569	1.495	0.01	1.577	1.122	1.258	0.832	0.01	0.01	20204.9	33122.9	26195.6	30370.5		40031.3	31523.6	31698.6	30207.4		31866.1	22670	25408.1	16805.5	High	High	High
High	Master Protein	P31946	14-3-3 protein beta/alpha OS=Homo sapiens OX=9606 GN=YWHAB PE=1 SV=3		0	15	FALSE	3	22	1	246	28.1	4.83	42.9	1	3	0	5.125	2.166	4.214	0.01	5.265	1.816	5.011	2.41	0.01	0.738	0.01	0.01	0.835	0.01	0.01	5129.87	26288.2	11111.8	21617.6		27006.7	9314.44	25705.5	12361		3787.24			4281.81	High	High	High
High	Master Protein	O43175	D-3-phosphoglycerate dehydrogenase OS=Homo sapiens OX=9606 GN=PHGDH PE=1 SV=4		0.003	7	FALSE	3	6	3	533	56.6	6.71	6.67	1	3	0	0.046	0.824	0.032	0.454	0.01	0.022	0.023	0.026	0.01	0.081	0.138	0.013	0.088	0.01	0.01	185105	8450.25	152505	6001.57			4112.83	4344.06	4779.91		15081.7	25559.3	2341.14	16261.4	High	High	High
Low	Master Protein	Q8TDC3	Serine/threonine-protein kinase BRSK1 OS=Homo sapiens OX=9606 GN=BRSK1 PE=1 SV=2		0.057	1	FALSE	1	3	1	778	85	9.32	1.78	1	1	0	2.018	1.21	0.9	0.01	1.193	1.114	1.251	1.165	1.195	0.89	0.415	1.141	0.541	0.01	0.01	19670.7	39695.5	23804.6	17698.9		23466.6	21915.9	24600.8	22920		17510.6	8155.19	22452.3	10645.5	High	High	High
High	Master Protein	P31040	Succinate dehydrogenase [ubiquinone] flavoprotein subunit, mitochondrial OS=Homo sapiens OX=9606 GN=SDHA PE=1 SV=2		0.001	4	FALSE	1	3	1	664	72.6	7.39	10.79	1	1	0	0.127	0.794	0.01	0.01	0.183	0.268	0.101	0.147	0.01	0.01	0.01	0.01	0.27	0.01	0.01	20291.7	2571.63	16121.2			3720.86	5447.46	2044.13	2992.8					5481.02	High	High	High
High	Master Protein	Q9UHB7	AF4/FMR2 family member 4 OS=Homo sapiens OX=9606 GN=AFF4 PE=1 SV=1		0.001	2	FALSE	3	14	3	1163	127.4	9.31	9.79	2	3	0	1.076	0.665	0.856	1.012	0.944	0.867	1.009	0.895	1.048	0.711	0.659	0.844	0.712	0.01	0.01	239970	258308	159623	205344		226430	208088	242080	214869		170658	158036	202528	170906	High	High	High
High	Master Protein	Q9H0G5	Nuclear speckle splicing regulatory protein 1 OS=Homo sapiens OX=9606 GN=NSRP1 PE=1 SV=1		0.001	10	FALSE	3	4	3	558	66.4	8.84	11.55	1	2	0	0.526	1.616	2.048	0.01	1.027	10.51	1.01	0.7	0.01	3.939	16.364	1.039	3.582	0.01	0.01	8264.38	4343.75	13352.6	16929.3		8488.1	86862.3	8350.33	5783.49		32554.3	135237	8587.8	29606.7	High	High	High
High	Master Protein	Q5VT52	Regulation of nuclear pre-mRNA domain-containing protein 2 OS=Homo sapiens OX=9606 GN=RPRD2 PE=1 SV=1		0.001	3	FALSE	4	12	4	1461	155.9	7.42	18.58	3	3	0	1.198	1.699	1.883	2.951	1.506	1.687	1.177	1.231	1.997	1.523	1.265	1.227	0.962	0.01	0.01	83325.1	99799.4	141569	156868		125488	140577	98052.7	102557		126940	105378	102249	80145.3	High	High	High
High	Master Protein	Q9C0J8	pre-mRNA 3' end processing protein WDR33 OS=Homo sapiens OX=9606 GN=WDR33 PE=1 SV=2		0.004	1	FALSE	1	2	1	1336	145.8	9.17	4.04	1	1	0	0.777	0.954	1.805	0.01	1.876	2.81	0.94	1.229	0.01	2.334	2.68	1.506	1.036	0.01	0.01	9378.28	7282.72	8943.86	16927.8		17595.4	26352.9	8813.55	11524.2		21886.1	25136.6	14125	9714.55	High	High	High
High	Master Protein	Q86V59	Paraneoplastic antigen-like protein 8A OS=Homo sapiens OX=9606 GN=PNMA8A PE=1 SV=2		0.003	2	FALSE	1	6	1	439	48.1	8.97	4.4	1	1	0	0.812	0.814	1.836	1.028	0.963	1.331	0.778	0.905	1.419	1.255	1.557	1.252	1.473	0.01	4.363	300920	244418	244934	552478		289721	400607	234183	272303		377676	468515	376900	443351	High	High	High
High	Master Protein	P34897	Serine hydroxymethyltransferase, mitochondrial OS=Homo sapiens OX=9606 GN=SHMT2 PE=1 SV=3		0.003	3	FALSE	1	4	1	504	56	8.53	7.58	1	1	0	0.129	0.485	0.01	0.01	0.01	0.01	0.01	0.155	0.01	0.01	0.46	0.01	0.368	0.01	0.01	14555	1876.46	7061.42						2257.9			6688.19		5360.13	High	High	High
High	Master Protein	P46783	40S ribosomal protein S10 OS=Homo sapiens OX=9606 GN=RPS10 PE=1 SV=1		0.001	15	FALSE	2	7	2	165	18.9	10.15	12.78	1	2	0	0.882	1.457	1.591	1.438	0.621	2.36	0.484	0.826	0.255	5.758	5.88	0.722	1.305	0.01	1.79	104821	92495.2	152735	166821		65056.2	247383	50751.6	86580.4		603526	616306	75654.5	136801	High	High	High
High	Master Protein	Q8NDT2	Putative RNA-binding protein 15B OS=Homo sapiens OX=9606 GN=RBM15B PE=1 SV=3		0	8	FALSE	6	26	6	890	97.1	9.85	31.89	4	6	0	0.79	0.494	0.753	0.263	0.677	0.969	0.66	0.659	0.139	0.866	0.924	0.83	0.926	0.01	0.01	331205	261521	163682	249334		224381	320778	218666	218300		286793	306193	274967	306763	High	High	High
High	Master Protein	O94913	Pre-mRNA cleavage complex 2 protein Pcf11 OS=Homo sapiens OX=9606 GN=PCF11 PE=1 SV=3		0	2	FALSE	4	24	4	1555	172.9	8.48	37.55	1	4	0	0.825	1.259	0.643	2.166	0.826	0.763	0.88	1.012	1.118	0.503	0.657	1.024	1.328	3.946	0.816	504365	416125	635193	324090		416552	384954	443709	510443		253923	331359	516430	669721	High	High	High
High	Master Protein	Q15029	116 kDa U5 small nuclear ribonucleoprotein component OS=Homo sapiens OX=9606 GN=EFTUD2 PE=1 SV=1		0.001	3	FALSE	1	3	1	972	109.4	5	10.76	1	1	0	2.215	0.01	1.188	0.01	2.23	1.473	1.925	1.253	0.01	2.2	0.01	0.836	0.857	0.01	0.01	4746.89	10512.3		5639.84		10587.8	6990.26	9139.79	5947.79		10444.8		3968.86	4070.25	High	High	Not Found
High	Master Protein	Q9C0C9	(E3-independent) E2 ubiquitin-conjugating enzyme OS=Homo sapiens OX=9606 GN=UBE2O PE=1 SV=3		0.001	1	FALSE	1	6	1	1292	141.2	5.12	10.93	1	1	0	2.822	2.006	0.933	1.589	2.881	0.531	3.436	1.291	3.138	0.394	0.683	1.169	0.828	0.01	0.01	111976	316041	224617	104506		322589	59456.9	384780	144590		44125.3	76524.1	130905	92698.5	High	High	High
High	Master Protein	Q6NXS1	Protein phosphatase inhibitor 2 family member B OS=Homo sapiens OX=9606 GN=PPP1R2B PE=1 SV=2		0	19	FALSE	3	24	3	205	23.1	4.87	55.3	2	3	0	0.816	0.625	0.799	1.561	0.853	1.065	0.718	0.857	0.446	0.991	1.473	1.054	1.009	0.01	0.985	102593	83685	64109.4	82007.8		87499.4	109244	73617	87902.5		101660	151091	108155	103557	High	High	High
High	Master Protein	P39687	Acidic leucine-rich nuclear phosphoprotein 32 family member A OS=Homo sapiens OX=9606 GN=ANP32A PE=1 SV=1		0.003	3	FALSE	1	8	1	249	28.6	4.09	6.85	1	1	0	1.088	1.597	0.591	4.317	1.086	0.699	0.964	0.938	1.547	0.662	0.593	1.164	0.7	0.01	1.463	89958	97901.4	143634	53136.8		97681.5	62852.3	86689.9	84392.6		59591.5	53316.5	104678	62992.8	High	High	High
High	Master Protein	P13984	General transcription factor IIF subunit 2 OS=Homo sapiens OX=9606 GN=GTF2F2 PE=1 SV=2		0	4	FALSE	1	10	1	249	28.4	9.23	8.94	1	1	0	4.755	0.662	2.17	0.849	5.343	0.538	4.677	2.226	5.336	1.063	1.156	0.542	0.815	0.01	0.01	155486	739320	102889	337392		830698	83672.1	727222	346057		165216	179672	84344.2	126686	High	High	High
High	Master Protein	P18615	Negative elongation factor E OS=Homo sapiens OX=9606 GN=NELFE PE=1 SV=3		0.003	3	FALSE	1	6	1	380	43.2	9.33	7.45	1	1	0	2.006	0.619	1.761	0.01	2.193	2.206	1.676	1.173	0.01	2.959	0.936	1.142	0.759	0.01	0.01	16692.2	33479.8	10339.2	29401.9		36610.2	36817.6	27982.9	19577.4		49398.5	15617.4	19066.6	12661.8	High	High	High
High	Master Protein	Q9P1Y6	PHD and RING finger domain-containing protein 1 OS=Homo sapiens OX=9606 GN=PHRF1 PE=1 SV=3		0	3	FALSE	3	13	3	1649	178.6	8.95	22.56	2	3	0	1.147	1.13	1.094	0.686	1.283	1.355	1.188	1.24	1.627	1.593	1.937	1.102	1.29	0.01	0.01	79926.4	91715.5	90320.7	87442.1		102556	108326	94955.4	99107.1		127296	154814	88081.3	103111	High	High	High
High	Master Protein	O95684	FGFR1 oncogene partner OS=Homo sapiens OX=9606 GN=FGFR1OP PE=1 SV=1		0.001	10	FALSE	4	10	4	399	43	4.81	13.85	1	4	0	2.099	2.049	2.062	5.061	1.749	1.67	2.346	1.487	3.56	1.17	1.035	1.098	1.04	0.01	0.01	85025.1	178478	174179	175325		148706	141997	199446	126429		99461.2	87982.3	93394	88449.4	High	High	High
High	Master Protein	Q13425	Beta-2-syntrophin OS=Homo sapiens OX=9606 GN=SNTB2 PE=1 SV=1		0.003	5	FALSE	3	8	3	540	57.9	8.82	6.93	1	3	0	1.027	2.442	1.69	12.599	1.222	1.846	1.036	1.009	9.006	1.939	1.397	0.61	0.774	0.01	0.01	45246.6	46466	110499	76480.4		55278.9	83510.8	46887.4	45674		87732.6	63214.2	27594.1	35001.9	High	High	High
High	Master Protein	Q7L7X3	Serine/threonine-protein kinase TAO1 OS=Homo sapiens OX=9606 GN=TAOK1 PE=1 SV=1		0.003	1	FALSE	1	5	1	1001	116	7.65	4.1	1	1	0	1.492	1.372	3.384	0.01	2.125	3.353	1.759	1.469	1.694	3.755	3.131	1.157	1.65	0.01	0.01	15712.7	23450.2	21560.6	53173.8		33393.3	52679	27644.1	23077.4		59002.1	49199.9	18176.3	25925.8	High	High	High
High	Master Protein	P31948	Stress-induced-phosphoprotein 1 OS=Homo sapiens OX=9606 GN=STIP1 PE=1 SV=1		0.001	3	FALSE	3	8	3	543	62.6	6.8	10.06	2	2	0	1.299	3.147	1.457	2.362	1.643	2.46	1.354	1.074	1.859	4.082	1.417	2.824	0.55	0.01	0.01	52808.2	68605.5	166190	76963.9		86785.5	129905	71485.8	56715.7		215546	74823.3	149132	29045.9	High	High	High
High	Master Protein	P52594	Arf-GAP domain and FG repeat-containing protein 1 OS=Homo sapiens OX=9606 GN=AGFG1 PE=1 SV=2		0.001	4	FALSE	2	8	2	562	58.2	8.63	9.79	2	1	0	1.408	0.864	1.78	0.737	1.257	2.481	1.037	1.099	0.825	2.2	1.084	0.895	0.768	0.01	0.01	147143	207138	127169	261866		185005	365051	152522	161724		323759	159465	131691	112958	High	High	High
High	Master Protein	P30086	Phosphatidylethanolamine-binding protein 1 OS=Homo sapiens OX=9606 GN=PEBP1 PE=1 SV=3		0.003	9	FALSE	2	5	2	187	21	7.53	7.1	1	2	0	1.166	2.937	0.92	3.532	0.353	1.653	0.563	0.721	0.01	1.689	1.393	0.449	1.1	0.01	2.656	34129.8	39788.3	100239	31411.9		12053.8	56409.1	19211.5	24600.9		57644.4	47553.7	15310.6	37530.3	High	High	High
High	Master Protein	P31942	Heterogeneous nuclear ribonucleoprotein H3 OS=Homo sapiens OX=9606 GN=HNRNPH3 PE=1 SV=2		0	4	FALSE	1	7	1	346	36.9	6.87	9.32	1	1	0	0.992	1.175	1.314	4.195	0.904	1.961	0.937	1.05	1.481	1.757	2.055	0.91	1.03	0.01	1.142	80543.6	79925.9	94671.8	105797		72847	157974	75505.6	84531.2		141502	165491	73272	82979.1	High	High	High
High	Master Protein	O95835	Serine/threonine-protein kinase LATS1 OS=Homo sapiens OX=9606 GN=LATS1 PE=1 SV=1		0	3	FALSE	3	10	3	1130	126.8	8.7	9.15	3	2	0	1.858	1.347	1.776	4.064	1.866	2.449	1.528	1.405	1.94	2.243	2.122	1.18	1.164	0.01	0.01	54982	102172	74067.9	97621.7		102571	134658	84006.4	77264.3		123351	116665	64879.8	63987.1	High	High	High
High	Master Protein	Q8WUA2	Peptidyl-prolyl cis-trans isomerase-like 4 OS=Homo sapiens OX=9606 GN=PPIL4 PE=1 SV=1		0.001	6	FALSE	1	5	1	492	57.2	5.92	14.44	1	1	0	1.433	0.01	1.751	0.01	0.01	1.951	0.961	1.018	0.01	1.501	0.01	0.01	0.375	0.01	0.01	3538.27	5071.43		6196.87			6902.24	3400.72	3601.61		5309.18			1325.75	High	High	Not Found
High	Master Protein	Q15233	Non-POU domain-containing octamer-binding protein OS=Homo sapiens OX=9606 GN=NONO PE=1 SV=4		0.003	2	FALSE	1	5	1	471	54.2	8.95	7.93	1	1	0																														High	High	High
High	Master Protein	P62277	40S ribosomal protein S13 OS=Homo sapiens OX=9606 GN=RPS13 PE=1 SV=2		0.001	6	FALSE	1	9	1	151	17.2	10.54	15.35	1	1	0	0.834	0.981	1.267	0.01	0.672	1.942	0.611	1.032	0.569	5.519	2.011	0.945	0.968	0.01	0.01	55941.5	46661.2	54860.6	70859.1		37600.5	108665	34179.9	57725.2		308739	112480	52853.8	54173.6	High	High	High
High	Master Protein	P55265	Double-stranded RNA-specific adenosine deaminase OS=Homo sapiens OX=9606 GN=ADAR PE=1 SV=4		0.001	1	FALSE	1	11	1	1226	136	8.65	10.04	1	1	0	1.878	1.054	1.427	1.252	1.504	1.233	1.939	1.61	1.587	1.09	1.057	1.473	1.019	0.01	1.384	315780	593185	332855	450700		474930	389501	612311	508337		344245	333753	465215	321882	High	High	High
High	Master Protein	O75152	Zinc finger CCCH domain-containing protein 11A OS=Homo sapiens OX=9606 GN=ZC3H11A PE=1 SV=3		0.003	3	FALSE	2	6	2	810	89.1	8.37	6.57	2	2	0	1.504	2.122	0.53	6.593	1.515	0.932	0.972	0.6	6.024	0.655	0.572	0.989	1.042	0.01	1.648	96017.8	144383	203722	50846.6		145442	89449.7	93340.1	57619.8		62870.6	54878.2	94983.1	100013	High	High	High
High	Master Protein	Q13009	T-lymphoma invasion and metastasis-inducing protein 1 OS=Homo sapiens OX=9606 GN=TIAM1 PE=1 SV=2		0.001	1	FALSE	2	9	2	1591	177.4	6.61	15.4	1	2	0	1.501	0.666	1.706	0.01	1.075	1.246	1.276	1.375	0.855	1.802	4.154	0.697	1.036	0.01	0.01	25561.7	38357.1	17012.5	43604.4		27468.3	31862.7	32618.8	35149.8		46054.8	106188	17828.3	26477.3	High	High	High
High	Master Protein	Q9H1B7	Probable E3 ubiquitin-protein ligase IRF2BPL OS=Homo sapiens OX=9606 GN=IRF2BPL PE=1 SV=1		0	2	FALSE	2	9	2	796	82.6	8.24	19.42	1	2	0	1.414	1.28	2.486	4.298	2.037	3.259	1.674	1.508	1.98	2.703	2.946	1.175	1.184	0.01	3.862	27664.8	39119.6	35408.2	68786.5		56354.3	90167.6	46304.2	41719.2		74785.6	81490.1	32504	32760.5	High	High	High
High	Master Protein	Q9NYB0	Telomeric repeat-binding factor 2-interacting protein 1 OS=Homo sapiens OX=9606 GN=TERF2IP PE=1 SV=1		0.001	4	FALSE	1	9	1	399	44.2	4.73	18.86	1	1	0	2.073	1.594	1.439	0.01	1.21	1.309	1.975	2.091	0.01	1.083	0.771	1.092	1.241	0.01	0.01	21478.3	44514	34244.6	30906.1		25994.2	28122.3	42411.7	44914.9		23266.9	16562.7	23448.7	26663.9	High	High	High
High	Master Protein	Q8WX93	Palladin OS=Homo sapiens OX=9606 GN=PALLD PE=1 SV=3		0.001	2	FALSE	2	8	2	1383	150.5	7.09	15.62	1	2	0	0.994	1.773	3.28	0.01	1.736	5.846	1.044	1.318	3.611	6.18	3.636	2.3	0.722	0.01	0.01	7160.18	7114.71	12696.9	23482.5		12432.4	41860.4	7477.22	9438.84		44249.3	26035.7	16468.1	5166.56	High	High	High
Medium	Master Protein	P12004	Proliferating cell nuclear antigen OS=Homo sapiens OX=9606 GN=PCNA PE=1 SV=1		0.048	5	FALSE	2	5	2	261	28.8	4.69	2.11	2	2	0	0.035	0.45	0.01	0.01	0.01	0.01	0.01	0.017	0.01	0.049	0.103	0.01	0.053	0.01	0.01	75929.2	2670.52	34139						1323.9		3755.09	7792.95		4039.12	High	High	High
High	Master Protein	Q15819	Ubiquitin-conjugating enzyme E2 variant 2 OS=Homo sapiens OX=9606 GN=UBE2V2 PE=1 SV=4		0.003	8	FALSE	1	3	1	145	16.4	8.09	4.19	1	1	0	2.037	1.719	1.76	9.972	1.532	1.607	1.899	1.262	4.056	1.318	1.23	0.938	1.207	0.01	0.01	9908.36	20184.9	17029.4	17440.7		15176.5	15922.9	18819.9	12500.3		13057.3	12183.3	9289.4	11959.6	High	High	High
High	Master Protein	Q5T1M5	FK506-binding protein 15 OS=Homo sapiens OX=9606 GN=FKBP15 PE=1 SV=2		0	2	FALSE	1	19	1	1219	133.5	5.2	56.92	1	1	0	1.256	1.667	1.82	4.333	1.436	1.695	1.343	1.144	1.679	1.657	2.537	1.012	1.053	14.435	0.01	85664.7	107610	142768	155899		123039	145209	115039	97993.5		141971	217297	86678.5	90201.4	High	High	High
High	Master Protein	Q8WWQ0	PH-interacting protein OS=Homo sapiens OX=9606 GN=PHIP PE=1 SV=2		0	1	FALSE	3	15	3	1821	206.6	8.85	34.07	2	3	0	1.314	0.6	1.315	0.01	1.259	1.254	1.568	1.182	0.722	1.43	1.675	1.061	1.295	0.01	0.01	37571.5	49373.6	22540.9	49398.3		47314.4	47127.9	58920.6	44401.3		53727.8	62915.4	39856.3	48673.4	High	High	High
High	Master Protein	Q9NRH2	SNF-related serine/threonine-protein kinase OS=Homo sapiens OX=9606 GN=SNRK PE=1 SV=2		0	4	FALSE	1	12	1	765	84.2	7.06	46	1	1	0	1.567	0.01	3.642	22.739	1.846	0.01	1.415	2.031	0.01	2.215	4.995	0.01	0.779	0.01	0.01	2476.99	3881.54		9021.87		4572.24		3505.23	5029.87		5486.77	12371.8		1930.71	High	High	High
High	Master Protein	P49450	Histone H3-like centromeric protein A OS=Homo sapiens OX=9606 GN=CENPA PE=1 SV=1		0	10	FALSE	3	21	3	140	16	11.71	21.73	2	3	0	1.647	1.932	1.96	3.396	2.041	2.651	2.019	1.236	1.931	2.872	2.933	0.961	1.32	0.01	0.01	45087	74274.7	87125.1	88388.5		92016.9	119542	91036	55706.6		129511	132222	43321	59514.1	High	High	High
High	Master Protein	Q9BXP5	Serrate RNA effector molecule homolog OS=Homo sapiens OX=9606 GN=SRRT PE=1 SV=1		0.001	2	FALSE	4	11	4	876	100.6	5.96	11.82	2	4	0	2.138	0.728	1.299	0.51	2.205	1.216	1.714	1.332	1.969	1.331	0.341	2.08	0.637	15.776	0.01	656972	1.40437e+06	478598	853709		1.44858e+06	799155	1.12636e+06	875099		874212	223920	1.3668e+06	418428	High	High	High
High	Master Protein	Q01970	1-phosphatidylinositol 4,5-bisphosphate phosphodiesterase beta-3 OS=Homo sapiens OX=9606 GN=PLCB3 PE=1 SV=2		0	1	FALSE	1	5	1	1234	138.7	5.9	8.11	1	1	0																														High	High	High
High	Master Protein	P21359	Neurofibromin OS=Homo sapiens OX=9606 GN=NF1 PE=1 SV=2		0.001	1	FALSE	3	8	3	2839	319.2	7.39	17.85	1	3	0	0.809	1.058	0.962	0.539	0.795	2.246	0.769	1.095	1.166	1.685	1.232	0.886	1.148	0.01	0.01	112497	90965.6	119040	108263		89405.4	252643	86520.7	123175		189542	138576	99711.6	129100	High	High	High
Medium	Master Protein	Q6ZRV2	Protein FAM83H OS=Homo sapiens OX=9606 GN=FAM83H PE=1 SV=3		0.012	4	FALSE	3	4	3	1179	127	6.98	3.85	2	2	0	0.916	2.233	0.888	7.194	0.948	1.189	0.901	0.995	1.554	0.647	1.006	0.977	1.648	0.01	1.466	91176.5	83500.6	203584	80953.9		86447.4	108444	82126.1	90757.8		58951.9	91725.9	89101.6	150289	High	High	High
Medium	Master Protein	Q9NS91	E3 ubiquitin-protein ligase RAD18 OS=Homo sapiens OX=9606 GN=RAD18 PE=1 SV=2		0.045	1	FALSE	1	3	1	495	56.2	7.58	2.28	1	1	0	2.023	1.589	1.045	0.981	1.374	0.525	1.842	1.533	1.72	0.594	0.381	1.125	0.92	0.01	1.371	173334	350691	275391	181063		238238	90989.1	319298	265642		102976	66105.9	195071	159387	High	High	High
High	Master Protein	Q99618	Cell division cycle-associated protein 3 OS=Homo sapiens OX=9606 GN=CDCA3 PE=1 SV=1		0.003	4	FALSE	1	3	1	268	29	6.43	4.59	1	1	0	1.31	1.01	0.752	5.31	1.707	1.27	1.284	1.208	4.617	0.759	0.568	1.149	0.925	0.01	0.01	14313.6	18753.1	14450.9	10766.4		24435.7	18176.4	18376.8	17286.7		10859.5	8127.54	16443.6	13242.2	High	High	High
High	Master Protein	Q6P1N0	Coiled-coil and C2 domain-containing protein 1A OS=Homo sapiens OX=9606 GN=CC2D1A PE=1 SV=1		0.001	5	FALSE	2	5	2	951	104	8.09	14.03	1	2	0	1.136	4.65	0.988	4.502	0.971	0.771	1	0.987	0.01	0.54	0.567	0.955	1.205	0.01	0.01	60842	69124.7	282907	60116.8		59101.6	46891.1	60836.8	60073		32841.1	34496.6	58120.5	73301.7	High	High	High
High	Master Protein	O75151	Lysine-specific demethylase PHF2 OS=Homo sapiens OX=9606 GN=PHF2 PE=1 SV=4		0	3	FALSE	2	15	2	1096	120.7	9.17	36.47	2	2	0	0.727	1.434	1.114	0.01	0.629	1.156	0.581	1.293	0.01	0.793	1.184	1.014	1.57	0.01	3.12	147612	107323	211622	164490		92900.8	170649	85817.8	190865		117071	174773	149743	231739	High	High	High
High	Master Protein	Q07866-4	Isoform J of Kinesin light chain 1 OS=Homo sapiens OX=9606 GN=KLC1		0	6	FALSE	4	14	4	637	72	6.57	26.13	1	4	0	1.193	0.618	0.681	0.186	0.962	0.867	1.001	0.98	0.956	0.576	0.438	1.068	0.798	0.01	0.01	357186	426007	220717	243118		343467	309747	357436	349939		205760	156380	381597	284873	High	High	High
High	Master Protein	Q96B36	Proline-rich AKT1 substrate 1 OS=Homo sapiens OX=9606 GN=AKT1S1 PE=1 SV=1		0.001	21	FALSE	3	6	3	256	27.4	4.75	10.95	2	3	0	1.109	1.012	0.598	2.498	1.03	0.735	0.93	0.718	2.224	0.717	0.547	1.106	0.815	0.01	0.01	42096.7	46681.2	42600.6	25169.2		43379.3	30934.1	39163.5	30240.3		30173.9	23027.7	46577.7	34304.5	High	High	High
High	Master Protein	P14625	Endoplasmin OS=Homo sapiens OX=9606 GN=HSP90B1 PE=1 SV=1		0.001	7	FALSE	4	6	4	803	92.4	4.84	10.18	2	3	0	1.256	1.47	1.179	1.691	0.65	1.473	0.622	0.807	1.065	2.328	1.429	0.558	0.886	0.01	1.271	79294.9	99564	116564	93479.3		51541.9	116799	49298	63995.3		184582	113274	44212.4	70236.4	High	High	High
High	Master Protein	Q15032	R3H domain-containing protein 1 OS=Homo sapiens OX=9606 GN=R3HDM1 PE=1 SV=3		0.001	4	FALSE	3	6	3	1099	120.6	8.75	17.6	2	2	0	1.202	0.839	0.706	2.16	1.013	0.799	1.208	1.1	1.723	1.101	0.788	1.1	0.956	0.01	3.485	111020	133477	93130.5	78380.6		112482	88691.9	134118	122128		122192	87527.6	122122	106151	High	High	High
High	Master Protein	Q8N1F8	Serine/threonine-protein kinase 11-interacting protein OS=Homo sapiens OX=9606 GN=STK11IP PE=1 SV=4		0.001	5	FALSE	2	9	2	1088	120.2	5.36	13.7	2	2	0	1.425	1.675	1.43	0.01	0.972	1.687	1.433	1.301	0.253	2.25	5.016	0.874	1.113	0.01	0.01	104330	148654	174702	149171		101442	175963	149503	135707		234792	523360	91202.4	116074	High	High	High
High	Master Protein	Q9Y5J1	U3 small nucleolar RNA-associated protein 18 homolog OS=Homo sapiens OX=9606 GN=UTP18 PE=1 SV=3		0	6	FALSE	3	40	3	556	62	8.76	119.68	1	3	0	1.192	0.634	0.86	0.01	0.911	0.688	1.222	1.185	0.626	0.825	0.779	0.976	1.327	0.01	0.01	180069	214635	114093	154805		164109	123844	220073	213453		148641	140281	175809	238971	High	High	High
Medium	Master Protein	Q8N2M8	CLK4-associating serine/arginine rich protein OS=Homo sapiens OX=9606 GN=CLASRP PE=1 SV=4		0.025	6	FALSE	4	7	4	674	77.1	10.45	3.04	1	4	0	1.358	1.404	1.458	1.061	1.16	1.345	1.226	1.48	0.552	1.648	2.631	1.628	2.867	0.01	1.93	56767.5	77089.5	79694.7	82786.2		65855.8	76358.4	69595.5	83988		93574.4	149339	92400.2	162748	High	High	High
High	Master Protein	Q92785	Zinc finger protein ubi-d4 OS=Homo sapiens OX=9606 GN=DPF2 PE=1 SV=2		0.003	4	FALSE	1	4	1	391	44.1	6.33	7.97	1	1	0	1.052	0.01	0.826	0.01	0.584	1.25	1.037	0.712	0.01	1.386	0.862	1.018	0.798	0.01	0.01	6951.77	7316.62		5742.57		4056.44	8688.48	7210.35	4950.35		9635.98	5992.28	7079.08	5548.02	High	High	Not Found
Medium	Master Protein	P55854	Small ubiquitin-related modifier 3 OS=Homo sapiens OX=9606 GN=SUMO3 PE=1 SV=2		0.05	6	FALSE	1	2	1	103	11.6	5.49	2.03	1	1	0	0.427	1.327	0.317	1.541	0.667	0.695	0.322	0.236	0.324	0.856	0.536	0.325	0.246	0.01	0.01	99690.8	42592.7	132252	31570.2		66502.6	69269.6	32147.1	23494.4		85375.1	53405.6	32411.8	24543.8	High	High	High
High	Master Protein	P78332	RNA-binding protein 6 OS=Homo sapiens OX=9606 GN=RBM6 PE=1 SV=5		0.002	1	FALSE	1	5	1	1123	128.6	6.32	5.18	1	1	0	2.343	1.255	1.381	0.808	1.904	0.823	2.605	1.878	3.048	1.001	0.654	0.689	0.977	0.01	0.556	162375	380503	203845	224205		309233	133589	422941	305000		162572	106155	111901	158633	High	High	High
High	Master Protein	Q96E09	Protein FAM122A OS=Homo sapiens OX=9606 GN=FAM122A PE=1 SV=1		0.001	18	FALSE	3	10	3	287	30.5	6.79	16.08	2	3	0	1.365	1.74	1.58	0.01	1.221	2.321	1.115	1.04	2.155	1.54	0.927	0.807	0.995	0.01	0.01	45032.8	61481.7	78340.7	71158.9		55001.1	104529	50233	46822.2		69369.6	41757.1	36346.9	44807.3	High	High	High
High	Master Protein	Q14004	Cyclin-dependent kinase 13 OS=Homo sapiens OX=9606 GN=CDK13 PE=1 SV=2		0	5	FALSE	8	25	7	1512	164.8	9.69	38.03	2	8	0	1.034	0.893	1.004	0.762	1.474	1.084	1.19	1.043	1.336	1.153	1.677	1.077	1.324	0.01	0.411	353618	365778	315915	355149		521197	383238	420785	368818		407577	593153	380720	468319	High	High	High
High	Master Protein	P61927	60S ribosomal protein L37 OS=Homo sapiens OX=9606 GN=RPL37 PE=1 SV=2		0.003	25	FALSE	3	7	3	97	11.1	11.74	7.22	2	3	0	0.587	60.882	0.863	50.278	0.834	0.935	0.636	0.626	0.01	1.32	1.443	1.352	1.149	0.01	0.01	44454.7	26112.6	2.70649e+06	38358.8		37096.8	41583.3	28271	27833.4		58685.4	64138	60095.1	51100.1	High	High	High
High	Master Protein	P33527	Multidrug resistance-associated protein 1 OS=Homo sapiens OX=9606 GN=ABCC1 PE=1 SV=3		0.003	1	FALSE	1	3	1	1531	171.5	7.11	7.29	1	1	0																														High	High	High
High	Master Protein	Q9BWU0	Kanadaptin OS=Homo sapiens OX=9606 GN=SLC4A1AP PE=1 SV=1		0	2	FALSE	1	17	1	796	88.8	5.19	50.38	1	1	0	1.581	0.01	1.076	0.01	0.624	0.758	0.94	1.063	0.01	0.428	0.01	0.247	0.714	0.01	0.01	21756.6	34389.2		23413.7		13569.5	16499.4	20447.3	23134.2		9311.63		5377.86	15529.2	High	High	Not Found
High	Master Protein	Q96RU3	Formin-binding protein 1 OS=Homo sapiens OX=9606 GN=FNBP1 PE=1 SV=2		0	2	FALSE	1	7	1	617	71.3	5.72	9.35	1	1	0	1.158	0.484	1.324	0.01	1.106	1.836	1.143	1.266	1.405	1.652	1.516	1.005	0.819	0.01	0.01	68643.6	79512.6	33237.4	90850.4		75949.6	126047	78482.9	86930.1		113418	104044	68966	56194.5	High	High	High
High	Master Protein	Q15942	Zyxin OS=Homo sapiens OX=9606 GN=ZYX PE=1 SV=1		0.001	9	FALSE	3	6	3	572	61.2	6.67	16.75	1	3	0	0.939	0.897	0.954	4.664	0.842	0.859	1.002	0.893	2.446	0.524	0.309	1.018	0.918	0.01	0.01	33746.6	31698	30268.4	32192.1		28429	28985.1	33818	30135		17684.7	10418.2	34362.8	30975.7	High	High	High
High	Master Protein	Q96HA1	Nuclear envelope pore membrane protein POM 121 OS=Homo sapiens OX=9606 GN=POM121 PE=1 SV=2		0.001	5	FALSE	4	13	4	1249	127.6	10.56	12.58	2	4	0	0.869	1.154	0.822	5.811	0.675	1.016	0.705	0.985	0.821	0.65	1.009	1.039	1.397	0.01	0.01	39989.7	34734.8	46164.9	32877.5		27009.6	40625.4	28194.1	39370.2		25997.4	40343.5	41551.4	55848.1	High	High	High
High	Master Protein	Q9ULV3	Cip1-interacting zinc finger protein OS=Homo sapiens OX=9606 GN=CIZ1 PE=1 SV=2		0.004	1	FALSE	1	12	1	898	100	6.11	4.04	1	1	0	1.592	1.055	1.2	0.01	1.428	1.399	1.473	1.305	2.161	1.414	1.478	0.761	0.564	0.01	0.01	75923.6	120894	80104.7	91143.3		108450	106234	111837	99084.7		107369	112205	57777.9	42803.2	High	High	High
High	Master Protein	Q9BU76	Multiple myeloma tumor-associated protein 2 OS=Homo sapiens OX=9606 GN=MMTAG2 PE=1 SV=1		0	8	FALSE	2	40	2	263	29.4	10.02	103.51	1	2	0	0.837	0.745	1.718	0.698	0.908	1.991	0.797	0.88	0.28	2.125	1.317	1.323	0.846	0.01	0.483	192687	161350	143582	331064		175047	383694	153615	169518		409543	253676	254836	163016	High	High	High
Medium	Master Protein	Q6UB99	Ankyrin repeat domain-containing protein 11 OS=Homo sapiens OX=9606 GN=ANKRD11 PE=1 SV=3		0.045	0	FALSE	1	6	1	2663	297.7	7.11	2.28	1	1	0	1.136	1.666	1.169	6.749	1.264	1.503	1.215	1.081	2.82	1.159	2.529	0.779	0.905	0.01	0.01	93267.3	105997	155399	109055		117891	140151	113340	100808		108087	235891	72622.4	84391	High	High	High
High	Master Protein	Q01105	Protein SET OS=Homo sapiens OX=9606 GN=SET PE=1 SV=3		0.001	3	FALSE	1	7	1	290	33.5	4.32	12.3	1	1	0	1.813	0.459	1.91	0.01	1.482	1.869	1.588	1.636	0.308	1.814	0.328	1.062	1.117	0.01	2.177	81645	147995	37478.9	155970		120967	152611	129655	133588		148072	26784.1	86715.2	91193	High	High	High
High	Master Protein	Q15477	Helicase SKI2W OS=Homo sapiens OX=9606 GN=SKIV2L PE=1 SV=3		0	1	FALSE	1	11	1	1246	137.7	6.06	23.04	1	1	0	2.663	0.01	1.39	0.01	1.972	2.106	2.169	2.104	0.594	1.215	0.203	1.199	0.955	0.01	0.01	32421.5	86353.6		45056.6		63942.6	68271.3	70335.6	68205.6		39393.4	6594	38875.5	30959.2	High	High	Not Found
High	Master Protein	Q9UBF8-2	Isoform 2 of Phosphatidylinositol 4-kinase beta OS=Homo sapiens OX=9606 GN=PI4KB		0.001	4	FALSE	2	8	2	801	89.8	6.44	11.86	1	2	0	1.203	2.55	0.723	2.078	1.298	0.739	1.336	1.231	1.893	0.864	1.217	0.797	1.221	0.01	1.46	98320.7	118249	250715	71090.4		127655	72686.9	131351	120984		84902.6	119640	78313.8	120001	High	High	High
High	Master Protein	Q9UNY4	Transcription termination factor 2 OS=Homo sapiens OX=9606 GN=TTF2 PE=1 SV=2		0.003	1	FALSE	1	4	1	1162	129.5	8.37	4.42	1	1	0	1.743	0.923	0.873	3.469	2.034	0.875	1.117	0.603	1.682	0.681	0.704	0.876	0.537	12.481	0.01	42024	73237	38783.3	36693.2		85478.2	36764.6	46960.7	25320.6		28599.8	29568.1	36801.1	22568.9	High	High	High
High	Master Protein	Q9H7L9	Sin3 histone deacetylase corepressor complex component SDS3 OS=Homo sapiens OX=9606 GN=SUDS3 PE=1 SV=2		0	7	FALSE	1	16	1	328	38.1	5.66	41.7	1	1	0	0.905	0.706	1.226	1.505	1.259	1.392	0.965	0.93	0.899	1.789	1.408	1.06	1.031	0.01	2.276	53677	48570.9	37920.5	65790.2		67589.5	74702.5	51815.8	49919.3		96003.1	75562.6	56901.7	55353.5	High	High	High
High	Master Protein	O15173	Membrane-associated progesterone receptor component 2 OS=Homo sapiens OX=9606 GN=PGRMC2 PE=1 SV=1		0.003	11	FALSE	1	5	1	223	23.8	4.88	6.56	1	1	0	2.085	1.109	0.783	2.161	2.393	0.751	2.117	2.864	4.148	0.72	0.44	0.694	1.294	0.01	0.01	56825.5	118484	63036.1	44496.5		136001	42693	120276	162772		40916.2	24992	39456	73515.9	High	High	High
High	Master Protein	P43307	Translocon-associated protein subunit alpha OS=Homo sapiens OX=9606 GN=SSR1 PE=1 SV=3		0	9	FALSE	1	13	1	286	32.2	4.49	36.74	1	1	0	0.596	0.333	0.398	0.01	0.254	0.206	0.476	0.674	0.01	0.771	0.457	0.171	1.165	0.01	0.01	40331.4	24026.3	13443.1	16060.9		10235.4	8322.03	19202.4	27200.7		31115.1	18445.9	6897.52	47002.4	High	High	High
High	Master Protein	Q16204	Coiled-coil domain-containing protein 6 OS=Homo sapiens OX=9606 GN=CCDC6 PE=1 SV=2		0	4	FALSE	2	15	2	474	53.3	7.34	29.38	1	2	0	1.109	0.935	0.902	0.01	1.085	0.749	1.03	1.146	1.415	0.947	0.546	0.813	0.72	0.01	0.01	122592	135923	114612	110587		133008	91871.1	126286	140549		116117	66953.8	99625.2	88299.2	High	High	High
High	Master Protein	Q7Z569	BRCA1-associated protein OS=Homo sapiens OX=9606 GN=BRAP PE=1 SV=2		0.001	2	FALSE	1	12	1	592	67.3	5.92	17.79	1	1	0	1.062	1.101	1.005	1.94	1.007	1.934	1.142	1.247	1.873	1.231	1.393	0.938	1.288	0.01	0.01	114922	122043	126481	115505		115675	222231	131216	143299		141462	160141	107752	148021	High	High	High
High	Master Protein	Q9Y5B6	PAX3- and PAX7-binding protein 1 OS=Homo sapiens OX=9606 GN=PAXBP1 PE=1 SV=2		0	3	FALSE	1	5	1	917	104.7	5.68	19.91	1	1	0	3.071	1.885	2.7	0.01	2.637	1.417	2.599	2.087	3.413	2.338	0.585	1.152	1.124	0.01	0.01	9145.27	28083.8	17238	24691.9		24114.5	12954.5	23765.7	19085		21377.5	5347.74	10533.6	10277.8	High	High	High
High	Master Protein	Q15022	Polycomb protein SUZ12 OS=Homo sapiens OX=9606 GN=SUZ12 PE=1 SV=3		0	2	FALSE	1	3	1	739	83	8.81	8.53	1	1	0	1.888	0.01	2.054	0.01	0.691	3.799	1.924	2.19	0.01	4.039	0.01	0.657	1.081	0.01	0.01	3497.96	6603.98		7184.74		2415.44	13287.1	6730.23	7661.23		14129.5		2299.2	3781.82	High	High	Not Found
High	Master Protein	P84090	Enhancer of rudimentary homolog OS=Homo sapiens OX=9606 GN=ERH PE=1 SV=1		0.003	7	FALSE	1	3	1	104	12.3	5.92	4.21	1	1	0	0.028	0.664	0.18	0.01	0.197	0.188	0.052	0.062	0.205	0.094	0.135	0.08	0.051	0.01	0.01	185481	5217.13	123187	33401.4		36527.2	34919.5	9724.29	11440.1		17418.7	24950.5	14752.2	9389.3	High	High	High
High	Master Protein	P35232	Prohibitin OS=Homo sapiens OX=9606 GN=PHB PE=1 SV=1		0.002	7	FALSE	1	3	1	272	29.8	5.76	5.73	1	1	0	0.053	1.053	0.049	1.039	0.01	0.054	0.03	0.056	0.01	0.055	0.138	0.046	0.159	0.01	0.01	99061.7	5280.91	104289	4857.96			5334.84	2982.29	5553.33		5406.78	13707	4572.67	15752.3	High	High	High
High	Master Protein	Q93074	Mediator of RNA polymerase II transcription subunit 12 OS=Homo sapiens OX=9606 GN=MED12 PE=1 SV=4		0.001	2	FALSE	1	3	1	2177	242.9	7.05	17.08		1	0	0.01	3.11	2.975	0.01	0.01	4.282	1.124	0.726	0.01	0.01	4.2	0.01	2.541	0.01	0.01	1755.36		5459.98	5223.08			7516.49	1973.55	1273.69			7372.6		4460.37	High	Not Found	High
High	Master Protein	Q96CT7	Coiled-coil domain-containing protein 124 OS=Homo sapiens OX=9606 GN=CCDC124 PE=1 SV=1		0.003	4	FALSE	1	6	1	223	25.8	9.54	7.15	1	1	0	1.049	0.482	0.555	0.01	1.354	1.815	0.537	0.261	0.01	2.18	0.397	0.895	0.635	0.01	0.01	21873.2	22949.8	10536.1	12131.8		29606.3	39704.4	11748	5703.68		47680.7	8673.99	19570.2	13897.7	High	High	High
High	Master Protein	O00425	Insulin-like growth factor 2 mRNA-binding protein 3 OS=Homo sapiens OX=9606 GN=IGF2BP3 PE=1 SV=2		0.001	2	FALSE	2	13	2	579	63.7	8.87	18.65	1	2	0	1.17	0.91	0.581	1.228	0.862	0.756	0.969	1.265	1.203	0.66	0.66	0.913	1.239	0.01	1.65	383817	448954	349094	223087		331008	290065	371746	485577		253362	253313	350543	475586	High	High	High
High	Master Protein	Q9Y3Q8	TSC22 domain family protein 4 OS=Homo sapiens OX=9606 GN=TSC22D4 PE=1 SV=2		0.002	5	FALSE	2	9	2	395	41	7.21	5.02	2	1	0	0.489	0.68	0.791	0.01	0.49	1.808	0.364	1.024	0.01	1.5	1.19	1.334	0.712	0.01	0.01	144156	70430.3	98070.1	113989		70586.4	260609	52453	147673		216243	171507	192319	102574	High	High	High
High	Master Protein	Q6P597	Kinesin light chain 3 OS=Homo sapiens OX=9606 GN=KLC3 PE=1 SV=2		0.002	2	FALSE	1	3	1	504	55.3	6.49	5.38	1	1	0	1.103	1.263	1.983	6.424	1.201	3.797	1.307	1.567	3.531	4.229	4.396	1.95	1.636	0.01	0.01	9317.15	10275.6	11771.7	18476.3		11187.8	35373.7	12173.7	14602.1		39404	40954.5	18164.1	15242.4	High	High	High
High	Master Protein	Q15121	Astrocytic phosphoprotein PEA-15 OS=Homo sapiens OX=9606 GN=PEA15 PE=1 SV=2		0	18	FALSE	3	20	3	130	15	5.02	30	2	2	0	0.919	0.785	0.626	0.01	0.791	0.831	0.841	1.239	0.902	0.673	0.574	1.119	1.102	0.01	1.585	173572	159477	136259	108691		137310	144286	145925	214973		116826	99563.1	194159	191195	High	High	High
High	Master Protein	O75379	Vesicle-associated membrane protein 4 OS=Homo sapiens OX=9606 GN=VAMP4 PE=1 SV=2		0	11	FALSE	1	17	1	141	16.4	7.34	43.42	1	1	0	2.28	0.01	1.686	0.01	1.653	1.409	1.942	1.771	0.01	1.096	0.31	1.162	0.858	0.01	0.01	13430.7	30628.5		22649.9		22206.5	18923.2	26083	23787.9		14719.3	4169.7	15608.2	11521.1	High	High	Not Found
High	Master Protein	Q15291	Retinoblastoma-binding protein 5 OS=Homo sapiens OX=9606 GN=RBBP5 PE=1 SV=2		0.003	4	FALSE	2	5	2	538	59.1	5.1	7.34	1	2	0	3.867	4.629	1.131	29.218	7.334	2.197	4.651	3.052	16.648	1.731	3.076	1.503	3.83	0.01	9.567	11455.4	44303	53028	12957.8		84017.3	25163.5	53278.7	34964.1		19824.5	35241.7	17217.1	43871.1	High	High	High
	Master Protein	P36507	Dual specificity mitogen-activated protein kinase kinase 2 OS=Homo sapiens OX=9606 GN=MAP2K2 PE=1 SV=1			2	FALSE	1	1	1	400	44.4	6.55		1		0	2.59	0.662	2.039	0.01	2.148	1.771	2.598	2.032	2.719	3.111	1.134	1.179	0.74	0.01	0.01	81350.1	210681	53867.4	165840		174717	144105	211324	165282		253042	92281.2	95923.5	60180.8	High	High	High
	Master Protein	O95490	Adhesion G protein-coupled receptor L2 OS=Homo sapiens OX=9606 GN=ADGRL2 PE=1 SV=2			1	FALSE	1	1	1	1459	163.2	6.43		1		0	1.152	4.649	1.821	45.373	2.714	5.287	2.397	1.197	16.186	2.412	1.195	1.229	0.679	0.01	0.01	8857.86	10207	41180.7	16130.1		24041.5	46835.4	21230	10599.1		21367.7	10588.9	10881.9	6013.79	High	High	High
High	Master Protein	O14874	[3-methyl-2-oxobutanoate dehydrogenase [lipoamide]] kinase, mitochondrial OS=Homo sapiens OX=9606 GN=BCKDK PE=1 SV=2		0.001	3	FALSE	1	8	1	412	46.3	8.82	15.16	1	1	0	0.711	0.457	2.128	0.01	1.158	3.21	0.862	1.219	0.01	2.949	3.571	0.878	1.321	0.01	0.01	24172.5	17198.4	11035.3	51435.8		27996.1	77584.2	20843.6	29463.8		71285.2	86331.6	21232.9	31942.6	High	High	High
High	Master Protein	Q86UE4	Protein LYRIC OS=Homo sapiens OX=9606 GN=MTDH PE=1 SV=2		0.001	7	FALSE	3	9	3	582	63.8	9.32	15.18	2	3	0	1.469	0.813	0.55	1.296	1.143	0.483	1.295	1.054	2.675	0.557	0.457	1.093	0.741	0.01	0.01	51082.1	75060.1	41511.2	28082.8		58385	24698.1	66148.9	53853.5		28455.5	23343.1	55856.1	37827.9	High	High	High
High	Master Protein	O75167	Phosphatase and actin regulator 2 OS=Homo sapiens OX=9606 GN=PHACTR2 PE=1 SV=2		0.002	2	FALSE	1	4	1	634	69.7	8.16	4.99	1	1	0	1.397	1.02	1.375	0.01	1.136	2.018	0.973	0.946	1.509	1.421	1.168	0.896	0.967	0.01	0.01	97278.6	135927	99225.5	133763		110509	196317	94639.5	92052.8		138251	113638	87138	94072.6	High	High	High
High	Master Protein	Q9P2B4	CTTNBP2 N-terminal-like protein OS=Homo sapiens OX=9606 GN=CTTNBP2NL PE=1 SV=2		0	7	FALSE	3	9	3	639	70.1	8.06	22.48	1	3	0	0.86	0.652	0.609	0.01	0.597	0.826	0.798	0.93	0.01	0.32	0.261	0.887	0.838	0.01	0.01	24859.8	21372.5	16209.5	15132.1		14830	20522.2	19833.7	23118		7963.32	6497.3	22060.9	20839.7	High	High	High
High	Master Protein	Q96ER3	Protein SAAL1 OS=Homo sapiens OX=9606 GN=SAAL1 PE=1 SV=2		0.001	7	FALSE	2	12	2	474	53.5	4.5	14.05	2	2	0	3.972	2.103	3.305	0.01	2.671	1.101	4	1.753	0.01	1.723	2.417	1.418	0.752	0.01	0.01	13522.9	53714.3	28439.8	44695.7		36122.6	14894.3	54094.5	23711.5		23302.4	32684.2	19176.8	10174.8	High	High	High
High	Master Protein	Q9P289	Serine/threonine-protein kinase 26 OS=Homo sapiens OX=9606 GN=STK26 PE=1 SV=2		0	6	FALSE	1	16	1	416	46.5	5.29	36.75	1	1	0	1.422	0.753	1.115	0.01	1.489	0.672	1.767	1.776	0.01	1.037	1.238	1.27	1.441	0.01	0.01	16767.5	23837.7	12630.9	18690.4		24973.8	11271.6	29635.5	29786.2		17385.8	20752.1	21297.7	24165.8	High	High	High
High	Master Protein	Q9Y5S2	Serine/threonine-protein kinase MRCK beta OS=Homo sapiens OX=9606 GN=CDC42BPB PE=1 SV=2		0	1	FALSE	1	12	1	1711	194.2	6.37	34.39	1	1	0	1.09	4.273	4.397	0.01	1.604	4.173	1.711	0.772	0.01	5.788	2.521	0.309	0.736	0.01	0.01	13276.6	14471.7	56727.8	58374.5		21293.9	55408.9	22710.3	10255.2		76842.7	33476	4098.72	9774.32	High	High	High
High	Master Protein	Q9NWB6-2	Isoform 2 of Arginine and glutamate-rich protein 1 OS=Homo sapiens OX=9606 GN=ARGLU1		0.001	7	FALSE	3	13	3	273	32.9	10.51	12.62	1	3	0	0.848	0.706	1.023	0.01	1.07	1.067	1.008	1.106	0.156	1.07	2.081	1.217	1.04	0.01	0.01	135915	115193	95962.1	139075		145495	145062	137047	150353		145496	282886	165409	141340	High	High	High
High	Master Protein	Q8TAD8	Smad nuclear-interacting protein 1 OS=Homo sapiens OX=9606 GN=SNIP1 PE=1 SV=1		0	22	FALSE	7	47	7	396	45.8	9.99	105.76	1	7	0	3.28	1.091	2.822	3.136	5.01	2.386	3.503	1.613	3.165	1.99	2.824	1.064	1.056	0.01	0.01	264620	867839	288780	746865		1.3258e+06	631377	927074	426782		526685	747337	281598	279449	High	High	High
High	Master Protein	O95674	Phosphatidate cytidylyltransferase 2 OS=Homo sapiens OX=9606 GN=CDS2 PE=1 SV=1		0.002	3	FALSE	1	3	1	445	51.4	7.09	5.14	1	1	0	2.134	4.682	2.489	6.856	2.264	2.058	2.913	2.345	3.347	3.038	3.462	1.424	1.113	0.01	0.01	10116.7	21585.6	47368.9	25180.7		22907.2	20822.4	29469.9	23722.4		30731.6	35022.2	14401.4	11263.5	High	High	High
High	Master Protein	P12694	2-oxoisovalerate dehydrogenase subunit alpha, mitochondrial OS=Homo sapiens OX=9606 GN=BCKDHA PE=1 SV=2		0.001	5	FALSE	2	8	2	445	50.4	8.27	12.73	2	2	0	2.422	1.416	4.123	0.01	1.872	2.811	1.769	2.452	1.858	4.113	2.791	1.233	0.64	0.01	0.01	18532.3	44891.9	26243.2	76412.9		34694.1	52090.3	32784.4	45449.5		76225.6	51727	22847.7	11863.5	High	High	High
High	Master Protein	Q7L8J4	SH3 domain-binding protein 5-like OS=Homo sapiens OX=9606 GN=SH3BP5L PE=1 SV=1		0.002	2	FALSE	1	3	1	393	43.5	5.77	4.98	1	1	0	1.227	0.711	1.183	6.68	1.558	0.766	1.034	1.223	4.44	1.079	0.871	0.9	1.485	0.01	0.01	11874.6	14574.8	8442.66	14051.6		18502.9	9096.97	12272.8	14521.1		12813	10344.4	10686.2	17636.4	High	High	High
High	Master Protein	Q9BY44	Eukaryotic translation initiation factor 2A OS=Homo sapiens OX=9606 GN=EIF2A PE=1 SV=3		0	3	FALSE	1	9	1	585	64.9	8.87	21.38	1	1	0	1.238	0.922	0.472	3.187	1.11	0.635	1.172	0.941	0.905	0.318	0.51	1.326	1.12	0.01	0.01	40728	50413.1	37563.3	19236.2		45194.6	25859.1	47725.6	38338.1		12935.9	20756.7	53996.3	45624.6	High	High	High
High	Master Protein	Q8TB72	Pumilio homolog 2 OS=Homo sapiens OX=9606 GN=PUM2 PE=1 SV=2		0	1	FALSE	1	10	1	1066	114.1	7.08	8.66	1	1	0	1.245	0.992	1.493	2.225	1.048	1.368	0.986	1.189	2.587	0.972	0.533	0.854	0.511	0.01	0.01	58529.6	72846.1	58036.5	87379.3		61339	80089	57708.1	69592.9		56919.4	31198	49976.1	29927.5	High	High	High
High	Master Protein	P35268	60S ribosomal protein L22 OS=Homo sapiens OX=9606 GN=RPL22 PE=1 SV=2		0.002	12	FALSE	1	4	1	128	14.8	9.19	4.93	1	1	0	1.212	0.01	3.103	0.01	0.01	3.564	1.307	1.451	0.01	2.292	3.435	0.01	1.277	0.01	0.01	2398.07	2906.99		7440.33			8546.69	3133.5	3480.4		5497.37	8236.7		3062.86	High	High	Not Found
High	Master Protein	Q9Y6M7-13	Isoform 13 of Sodium bicarbonate cotransporter 3 OS=Homo sapiens OX=9606 GN=SLC4A7		0	3	FALSE	2	9	2	1135	127.7	6.8	20.18	1	2	0	3.079	0.734	2.373	0.01	2.18	1.563	2.749	1.708	0.01	0.779	0.01	0.397	1.165	0.01	0.01	6718.87	20686.6	4933.18	15941.3		14649.3	10499.9	18470.2	11477		5234.19		2668.85	7829.96	High	High	High
High	Master Protein	P53999	Activated RNA polymerase II transcriptional coactivator p15 OS=Homo sapiens OX=9606 GN=SUB1 PE=1 SV=3		0	17	FALSE	3	55	3	127	14.4	9.6	164.6	1	3	0	0.627	0.881	0.419	0.867	0.554	0.369	0.925	1.509	1.175	0.442	0.438	0.9	1.409	0.01	1.586	475707	298494	419248	199349		263481	175539	440204	717657		210217	208377	428045	670503	High	High	High
	Master Protein	P26583	High mobility group protein B2 OS=Homo sapiens OX=9606 GN=HMGB2 PE=1 SV=2			4	FALSE	1	1	1	209	24	7.81		1		0	0.884	1.74	2.073	3.063	0.81	1.19	0.435	0.733	0.48	1.52	1.87	0.491	0.624	0.01	0.01	41471.9	36673.2	72146.8	85961.7		33581.9	49367.8	18046.2	30398.7		63025.8	77571.1	20358.3	25885.3	High	High	High
High	Master Protein	Q7L2J0	7SK snRNA methylphosphate capping enzyme OS=Homo sapiens OX=9606 GN=MEPCE PE=1 SV=1		0	5	FALSE	4	14	4	689	74.3	9.57	36.45	1	4	0	0.785	2.071	1.097	0.01	1.393	1.809	1.377	1.086	0.01	1.413	3.347	1.082	1.952	0.01	0.01	18793.9	14759.3	38925.1	20621.2		26174.2	33989	25877.8	20410.2		26559.9	62907.3	20330.6	36689.6	High	High	High
High	Master Protein	P62701	40S ribosomal protein S4, X isoform OS=Homo sapiens OX=9606 GN=RPS4X PE=1 SV=2		0.003	7	FALSE	3	4	3	263	29.6	10.15	4.24	2	1	0	0.849	1.513	0.792	2.598	0.914	1.15	0.836	0.727	1.016	1.611	1.132	0.612	0.527	0.01	0.01	113800	96601.9	172209	90151.4		103981	130910	95188.3	82744.9		183300	128781	69672.3	59923.4	High	High	High
Medium	Master Protein	P14174	Macrophage migration inhibitory factor OS=Homo sapiens OX=9606 GN=MIF PE=1 SV=4		0.012	16	FALSE	2	6	2	115	12.5	7.88	3.9	2	1	0	0.237	0.609	0.249	0.01	0.199	0.269	0.218	0.2	0.187	0.374	0.196	0.139	0.167	0.01	0.01	487617	115514	296945	121421		96892.2	131248	106514	97556.1		182596	95778.1	67845	81383.5	High	High	High
High	Master Protein	Q15007	Pre-mRNA-splicing regulator WTAP OS=Homo sapiens OX=9606 GN=WTAP PE=1 SV=2		0	5	FALSE	1	34	1	396	44.2	5.19	90.38	1	1	0	1.243	0.753	1.202	0.01	1.184	1.033	1.237	1.409	0.731	1.044	0.769	0.971	0.682	0.01	0.01	136407	169553	102773	163950		161496	140967	168705	192263		142391	104830	132473	93021.2	High	High	High
High	Master Protein	O14974	Protein phosphatase 1 regulatory subunit 12A OS=Homo sapiens OX=9606 GN=PPP1R12A PE=1 SV=1		0	4	FALSE	4	15	4	1030	115.2	5.4	37.4	2	4	0	0.742	1.447	0.375	0.808	0.704	0.498	0.697	0.664	0.848	0.531	0.483	0.745	0.97	0.01	0.706	204233	151608	295612	76618.1		143880	101620	142331	135648		108376	98694.1	152188	198057	High	High	High
High	Master Protein	Q7Z4S6	Kinesin-like protein KIF21A OS=Homo sapiens OX=9606 GN=KIF21A PE=1 SV=2		0	3	FALSE	3	14	3	1674	187.1	6.42	34.85	2	3	0	1.647	1.029	0.884	0.509	1.506	1.675	1.49	0.975	0.597	1.247	1.387	1.2	1.029	0.01	1.819	117132	192974	120477	103599		176421	196227	174568	114199		146066	162521	140604	120573	High	High	High
High	Master Protein	Q9UNL2	Translocon-associated protein subunit gamma OS=Homo sapiens OX=9606 GN=SSR3 PE=1 SV=1		0.002	5	FALSE	2	9	2	185	21.1	9.61	5.78	1	2	0	1.846	1.157	1.485	6.224	1.43	1.32	2.131	1.654	2.23	1.01	1.055	1.163	1.372	0.01	0.01	216612	399854	250570	321579		309799	285830	461512	358325		218855	228590	251896	297222	High	High	High
High	Master Protein	Q13895	Bystin OS=Homo sapiens OX=9606 GN=BYSL PE=1 SV=3		0.001	4	FALSE	1	5	1	437	49.6	8.12	14.44	1	1	0	1.879	0.797	0.76	0.01	1.27	1.018	1.542	1.424	0.01	0.557	0.01	0.804	1.13	0.01	0.01	9333.69	17541.2	7442.73	7092.75		11849.5	9497.97	14396.9	13293.5		5199.91		7503	10544.5	High	High	High
Medium	Master Protein	P40429	60S ribosomal protein L13a OS=Homo sapiens OX=9606 GN=RPL13A PE=1 SV=2		0.046	7	FALSE	2	4	2	203	23.6	10.93	2.2	2	1	0	0.93	1.37	1.716	3.728	1.1	2.179	0.845	0.898	1.427	4.465	2.857	1.683	1.225	0.01	0.01	36535.1	33978.7	50040.2	62689.1		40189.3	79607	30872.4	32800.9		163115	104381	61503.1	44739.3	High	High	High
High	Master Protein	P51397	Death-associated protein 1 OS=Homo sapiens OX=9606 GN=DAP PE=1 SV=3		0	25	FALSE	1	9	1	102	11.2	9.32	23.32	1	1	0	0.277	0.579	0.164	0.01	0.067	0.01	0.202	0.575	0.01	0.171	0.412	0.264	1.296	0.01	0.01	89713.7	24806.2	51940.7	14692.2		6054.04		18112.6	51596.7		15297.6	36994.5	23682.9	116258	High	High	High
High	Master Protein	O00567	Nucleolar protein 56 OS=Homo sapiens OX=9606 GN=NOP56 PE=1 SV=4		0	8	FALSE	6	23	6	594	66	9.19	50.36	2	6	0	0.992	0.996	0.595	0.01	0.724	0.308	0.916	1.015	0.538	0.416	0.509	0.575	1.425	0.01	0.522	179434	177953	178715	106727		129952	55251.5	164326	182144		74705.3	91281.5	103127	255648	High	High	High
High	Master Protein	Q9HCK8	Chromodomain-helicase-DNA-binding protein 8 OS=Homo sapiens OX=9606 GN=CHD8 PE=1 SV=5		0.001	1	FALSE	2	5	2	2581	290.3	6.47	10.43	1	2	0	1.711	1.57	1.126	10.16	2.067	1.738	1.701	1.032	0.01	1.48	0.88	0.01	0.91	0.01	0.01	8413.64	14393.8	13209.4	9477.01		17392.1	14624.6	14309.7	8686.48		12452.2	7407.64		7656.88	High	High	High
High	Master Protein	Q14683	Structural maintenance of chromosomes protein 1A OS=Homo sapiens OX=9606 GN=SMC1A PE=1 SV=2		0	3	FALSE	2	5	2	1233	143.1	7.64	8.21	2	1	0	1.429	1.465	2.684	0.01	2.796	3.519	1.862	1.478	0.01	3.315	3.581	1.672	1.748	0.01	0.01	9452.26	13508.9	13847.1	25372.5		26423.9	33265.1	17601.4	13967.6		31331.7	33852.1	15799.5	16523.8	High	High	High
High	Master Protein	Q14160	Protein scribble homolog OS=Homo sapiens OX=9606 GN=SCRIB PE=1 SV=4		0	3	FALSE	2	8	2	1630	174.8	5.07	28.26	1	2	0	1.32	2.755	1.055	22.827	1.564	1.504	1.26	1.381	10.157	0.739	0.6	0.499	1.488	0.01	0.01	13437.4	17735.3	37020	14172.2		21022.3	20205.6	16936.5	18556.5		9927.73	8067.47	6708.58	19992.5	High	High	High
High	Master Protein	Q9UKS6	Protein kinase C and casein kinase substrate in neurons protein 3 OS=Homo sapiens OX=9606 GN=PACSIN3 PE=1 SV=2		0.001	7	FALSE	1	7	1	424	48.5	6.18	15.59	1	1	0	100																899.736													High	High	Not Found
High	Master Protein	O43583	Density-regulated protein OS=Homo sapiens OX=9606 GN=DENR PE=1 SV=2		0.003	4	FALSE	1	5	1	198	22.1	5.3	7.56	1	1	0	1.38	1.229	0.61	3.98	0.925	2.021	1.313	1.227	3.424	0.523	0.467	1.143	0.753	0.01	1.306	57000.7	78651.3	70054	34775.8		52726.8	115181	74851.7	69964.9		29787.3	26603.3	65154.3	42946.7	High	High	High
High	Master Protein	Q7Z3K3	Pogo transposable element with ZNF domain OS=Homo sapiens OX=9606 GN=POGZ PE=1 SV=2		0.001	1	FALSE	1	5	1	1410	155.2	7.4	15.33	1	1	0	1.1	1.388	0.348	3.643	0.78	0.388	0.927	1.058	1.291	0.217	0.404	0.929	0.898	32.867	0.01	30897.2	33989.3	42895.9	10767.1		24108	11978.1	28654.3	32692.9		6712.26	12482.1	28715	27754.5	High	High	High
High	Master Protein	Q15388	Mitochondrial import receptor subunit TOM20 homolog OS=Homo sapiens OX=9606 GN=TOMM20 PE=1 SV=1		0.003	9	FALSE	1	3	1	145	16.3	8.6	6.4	1	1	0	1.827	0.01	0.01	0.01	2.353	2.316	1.492	1.096	0.01	3.544	0.01	3.466	1.07	0.01	0.01	1805.97	3300.26				4250.24	4181.94	2694.28	1979.59		6400.54		6260.35	1932.27	High	High	Not Found
High	Master Protein	Q5VSL9	Striatin-interacting protein 1 OS=Homo sapiens OX=9606 GN=STRIP1 PE=1 SV=1		0.001	2	FALSE	1	6	1	837	95.5	6.29	18.02	1	1	0	2.252	1.902	1.876	0.01	1.658	2.4	1.675	2.114	2.617	0.844	1.036	1.172	1.34	0.01	0.01	13641.2	30722.8	25950.6	25591.3		22612.3	32733	22842.6	28842.9		11516	14138.2	15987.6	18278.1	High	High	High
Low	Master Protein	Q9NYQ7	Cadherin EGF LAG seven-pass G-type receptor 3 OS=Homo sapiens OX=9606 GN=CELSR3 PE=1 SV=2		0.062	1	FALSE	2	8	2	3312	358	6.68	0	1	1	0	0.969	0.838	15.352	0.01	8.899	11.061	2.149	1.944	0.01	13.444	13.812	0.839	1.237	0.01	0.01	35722.2	34604.9	29946.9	548410		317904	395132	76749.2	69431.2		480232	493379	29959.6	44183.1	High	High	High
High	Master Protein	P25788	Proteasome subunit alpha type-3 OS=Homo sapiens OX=9606 GN=PSMA3 PE=1 SV=2		0	5	FALSE	1	29	1	255	28.4	5.33	50.49	1	1	0	2.086	0.692	0.934	0.01	1.385	0.619	1.911	1.732	1.547	0.802	0.748	1.209	1.234	0.01	0.713	176645	368442	122291	164970		244596	109327	337571	306002		141678	132138	213586	217925	High	High	High
High	Master Protein	O43765	Small glutamine-rich tetratricopeptide repeat-containing protein alpha OS=Homo sapiens OX=9606 GN=SGTA PE=1 SV=1		0	12	FALSE	4	18	4	313	34	4.87	24.56	2	4	0	1.145	0.89	1.891	0.01	1.47	2.289	1.48	1.136	0.01	2.569	2.274	1.061	1.154	0.01	0.01	73236.7	83855.9	65213.5	138488		107680	167620	108423	83232.2		188123	166546	77679.9	84479.3	High	High	High
High	Master Protein	Q13620-1	Isoform 2 of Cullin-4B OS=Homo sapiens OX=9606 GN=CUL4B		0	2	FALSE	1	15	1	895	102.2	7.94	25.82	1	1	0	1.382	1.023	1.47	1.25	1.348	1.215	1.274	1.344	0.633	0.797	1.147	1.425	1.244	0.01	0.01	55760	77053.9	57016.7	81987.3		75147.8	67772.8	71057.1	74953.2		44421.2	63929.4	79474	69343.5	High	High	High
High	Master Protein	Q96RK0	Protein capicua homolog OS=Homo sapiens OX=9606 GN=CIC PE=1 SV=2		0.003	1	FALSE	1	4	1	1608	163.7	8.56	4.75	1	1	0	1.115	0.889	0.639	0.01	0.868	0.744	1.033	0.808	1.127	1.021	0.876	0.98	1.053	0.01	0.01	21788	24293.8	19367.4	13918		18919.5	16203.3	22504.6	17600.7		22241.7	19094.4	21344.2	22940.3	High	High	High
High	Master Protein	Q15311	RalA-binding protein 1 OS=Homo sapiens OX=9606 GN=RALBP1 PE=1 SV=3		0.003	4	FALSE	2	6	2	655	76	5.88	7.06	1	2	0	0.919	1.119	0.754	0.01	0.726	0.624	0.688	1.134	0.895	0.559	0.653	0.817	1.11	0.01	0.01	83590.7	76818.7	93552.6	63016.6		60692.4	52197.1	57547.7	94819.9		46717.5	54554.5	68262.4	92823.8	High	High	High
High	Master Protein	Q9P2R6	Arginine-glutamic acid dipeptide repeats protein OS=Homo sapiens OX=9606 GN=RERE PE=1 SV=2		0	2	FALSE	3	14	3	1566	172.3	7.69	26.8	2	3	0	1.132	0.957	1.177	1.559	1.013	0.762	0.924	1.064	0.439	0.584	0.843	0.858	0.698	0.01	0.01	142693	161600	136562	167965		144616	108723	131895	151897		83296.1	120356	122370	99615.8	High	High	High
High	Master Protein	Q9BRL6	Serine/arginine-rich splicing factor 8 OS=Homo sapiens OX=9606 GN=SRSF8 PE=1 SV=1		0	15	FALSE	5	17	5	282	32.3	11.72	25.35		5	0	1.262	0.893	0.646	1.318	0.956	0.526	1.128	1.107	1.203	0.532	0.479	1.164	1.281	0.01	2.397	546144	689007	487462	352929		522250	287166	615903	604387		290472	261599	635727	699824	High	High	High
Low	Master Protein	P62899	60S ribosomal protein L31 OS=Homo sapiens OX=9606 GN=RPL31 PE=1 SV=1		0.062	9	FALSE	1	3	1	125	14.5	10.54	0		1	0	2.302	2.786	2.429	5.815	6.867	2.331	8.469	1.665	9.566	1.638	2.772	1.16	1.21	0.01	0.01	44925.4	103429	125167	109113		308520	104708	380454	74816.2		73594.5	124551	52097.9	54366.9	High	High	High
High	Master Protein	P62851	40S ribosomal protein S25 OS=Homo sapiens OX=9606 GN=RPS25 PE=1 SV=1		0.001	25	FALSE	3	10	3	125	13.7	10.11	14.13	2	3	0	0.303	0.909	0.295	0.988	0.302	0.578	0.177	0.457	0.471	0.49	0.878	0.671	1.032	0.01	1.812	183340	55614.8	166686	54115.6		55295	105900	32461.5	83788.9		89870.7	160960	122943	189150	High	High	High
High	Master Protein	Q5JTH9	RRP12-like protein OS=Homo sapiens OX=9606 GN=RRP12 PE=1 SV=2		0	2	FALSE	2	18	2	1297	143.6	8.75	50.18	1	2	0	3.422	1.244	1.785	0.01	3.655	1.946	2.682	0.88	3.439	2.027	1.13	1.261	0.23	0.01	0.01	17884.2	61202.8	22256.1	31928.7		65372.4	34809.8	47969.7	15737.5		36255.2	20213.1	22545.3	4112.26	High	High	High
High	Master Protein	Q06265	Exosome complex component RRP45 OS=Homo sapiens OX=9606 GN=EXOSC9 PE=1 SV=3		0.001	3	FALSE	1	8	1	439	48.9	5.29	15.47	1	1	0	2.466	0.755	1.628	0.01	0.952	0.943	2.046	1.56	0.863	0.84	0.26	1.087	0.581	0.01	0.01	24298	59915	18338	39566.2		23131.5	22916.5	49714.2	37907.7		20412	6315.83	26414.1	14113.1	High	High	High
High	Master Protein	Q99576-3	Isoform 2 of TSC22 domain family protein 3 OS=Homo sapiens OX=9606 GN=TSC22D3		0.001	9	FALSE	1	10	1	200	22.2	4.89	18.61	1	1	0	1.38	0.594	2.665	0.01	1.615	3.023	1.177	1.646	0.01	5.278	1.315	0.295	0.957	0.01	0.01	20490.4	28266.9	12177.9	54614.8		33098	61938.6	24113.3	33717.5		108140	26951.8	6049.73	19604.1	High	High	High
High	Master Protein	Q9UNZ2	NSFL1 cofactor p47 OS=Homo sapiens OX=9606 GN=NSFL1C PE=1 SV=2		0.001	8	FALSE	3	8	1	370	40.5	5.1	12.77	2	3	0	0.823	1.056	0.748	0.01	0.373	0.635	0.623	0.826	0.944	0.64	0.41	0.756	0.914	0.01	1.3	100238	82449.5	105891	74973.3		37378	63664.7	62465.2	82789.2		64151.3	41063.9	75818.9	91633.5	High	High	High
High	Master Protein	Q9BV73	Centrosome-associated protein CEP250 OS=Homo sapiens OX=9606 GN=CEP250 PE=1 SV=2		0.003	0	FALSE	1	3	1	2442	281	5.02	6.35	1	1	0	1.282	1.643	1.25	6.348	1.664	1.761	1.244	1.232	3.158	1.822	1.363	0.89	0.895	0.01	0.01	14421.9	18495.6	23701	18032.1		23995.3	25390	17941.4	17773.2		26279.9	19653.4	12842.2	12905.6	High	High	High
High	Master Protein	Q8NAV1	Pre-mRNA-splicing factor 38A OS=Homo sapiens OX=9606 GN=PRPF38A PE=1 SV=1		0	23	FALSE	8	48	7	312	37.5	9.96	75.19	1	8	0	1.299	1.72	1.105	0.01	2.333	1.44	2.025	1.281	0.856	1.264	1.33	1.695	1.297	5.301	3.065	273295	354946	469998	302105		637564	393646	553314	350064		345536	363579	463117	354372	High	High	High
High	Master Protein	Q92541	RNA polymerase-associated protein RTF1 homolog OS=Homo sapiens OX=9606 GN=RTF1 PE=1 SV=4		0	4	FALSE	1	17	1	710	80.3	8.15	62.19	1	1	0	1.326	0.497	2.023	0.01	0.973	0.884	1.613	1.765	0.01	0.627	0.814	1.587	1.658	0.01	0.01	20423.3	27081.2	10153.8	41311.5		19880.2	18051.5	32950.6	36051.7		12813.7	16620.3	32415.4	33867.7	High	High	High
Low	Master Protein	P20290	Transcription factor BTF3 OS=Homo sapiens OX=9606 GN=BTF3 PE=1 SV=1		0.059	3	FALSE	1	2	1	206	22.2	9.38	0	1	1	0	0.343	0.239	0.229	0.01	0.098	0.419	0.333	0.446	0.01	0.417	0.379	0.263	0.389	0.01	0.01	27495.7	9417.84	6575.4	6303.95		2691.14	11517.2	9147.45	12257.1		11459.9	10419.2	7220.03	10685.3	High	High	High
High	Master Protein	Q9BXJ9	N-alpha-acetyltransferase 15, NatA auxiliary subunit OS=Homo sapiens OX=9606 GN=NAA15 PE=1 SV=1		0	2	FALSE	1	26	1	866	101.2	7.42	56.39	1	1	0	1.914	0.01	1.406	0.01	1.841	0.286	2.237	0.994	0.01	0.318	0.01	0.791	0.424	0.01	0.01	14221.3	27217.5		19990.1		26179.5	4073.19	31807.8	14132.1		4520.07		11245.4	6036.54	High	High	Not Found
High	Master Protein	Q8IXT5	RNA-binding protein 12B OS=Homo sapiens OX=9606 GN=RBM12B PE=1 SV=2		0	7	FALSE	6	23	6	1001	118	6.81	50.41	2	6	0	2.354	1.139	2.764	0.762	2.321	2.631	2.515	2.037	1.665	2.998	2.217	1.368	1.144	4.028	0.01	157677	371206	179543	435857		365928	414897	396564	321146		472707	349532	215750	180307	High	High	High
High	Master Protein	P49915	GMP synthase [glutamine-hydrolyzing] OS=Homo sapiens OX=9606 GN=GMPS PE=1 SV=1		0.003	2	FALSE	1	5	1	693	76.7	6.87	7.53	1	1	0	1.231	1.52	0.612	7.165	1.28	1.058	1.605	1.244	2.702	0.421	0.687	0.796	0.91	0.01	0.01	23691.9	29167.1	36017.4	14506.8		30319.4	25069	38028	29461.9		9975.7	16279.4	18857.3	21558	High	High	High
Low	Master Protein	Q9NQG6	Mitochondrial dynamics protein MID51 OS=Homo sapiens OX=9606 GN=MIEF1 PE=1 SV=1		0.063	2	FALSE	1	6	1	463	51.3	7.64	1.61	1	1	0	1.234	0.735	2.3	0.01	1.311	3.32	1.92	1.699	2.218	3.209	1.497	0.871	1.063	0.01	0.01	25213.6	31124.5	18526.3	57982.4		33060.4	83708.4	48407.3	42836.9		80912.1	37734.4	21970.9	26806.3	High	High	High
	Master Protein	P15529-8	Isoform M of Membrane cofactor protein OS=Homo sapiens OX=9606 GN=CD46			2	FALSE	1	2	1	364	40.7	5.36		1		0	2.145	1.544	1.716	4.87	1.316	3.666	2.002	1.736	3.591	3.028	1.721	0.953	0.944	0.01	0.01	25587.6	54888.3	39509	43914.5		33671.3	93800.1	51219	44419.7		77473.8	44029.1	24373.8	24159.6	High	High	High
Low	Master Protein	Q99426	Tubulin-folding cofactor B OS=Homo sapiens OX=9606 GN=TBCB PE=1 SV=2		0.053	7	FALSE	2	4	2	244	27.3	5.15	1.96	2	1	0	2.927	1.439	2.95	0.01	3.999	2.77	2.716	1.59	2.631	4.312	5.086	1.333	0.93	0.01	0.01	12430.9	36391	17888.1	36668.4		49711.5	34431.4	33760.6	19760.2		53599.9	63219.6	16565.2	11560.8	High	High	High
High	Master Protein	Q9UQE7	Structural maintenance of chromosomes protein 3 OS=Homo sapiens OX=9606 GN=SMC3 PE=1 SV=2		0	2	FALSE	1	19	1	1217	141.5	7.18	56.26	1	1	0	1.826	0.93	1.099	0.01	1.739	0.92	1.696	1.478	1.17	0.845	1.058	0.721	0.541	0.01	0.01	48225.6	88077.1	44857.8	53020.7		83877.2	44364.7	81813	71287.1		40763.2	51032.3	34751.7	26070.7	High	High	High
High	Master Protein	P51532	Transcription activator BRG1 OS=Homo sapiens OX=9606 GN=SMARCA4 PE=1 SV=2		0	2	FALSE	2	18	2	1647	184.5	7.88	49.55	1	2	0	1.4	1.075	1.003	0.494	1.537	1.267	1.514	1.061	1.291	1.068	1.161	1.138	0.969	0.01	0.01	111751	156474	120131	112111		171719	141550	169181	118622		119371	129756	127126	108328	High	High	High
Medium	Master Protein	O60566-2	Isoform 2 of Mitotic checkpoint serine/threonine-protein kinase BUB1 beta OS=Homo sapiens OX=9606 GN=BUB1B		0.022	1	FALSE	2	5	2	933	105.8	5.36	3.3	1	2	0	1.498	1.254	0.881	0.01	1.291	1.003	1.586	1.374	2.401	0.649	0.97	0.953	0.905	0.01	0.01	16432.6	24621	20612.6	14469.4		21211	16477.1	26059.2	22577.3		10670.9	15941.8	15663.2	14877.5	High	High	High
Medium	Master Protein	O95429	BAG family molecular chaperone regulator 4 OS=Homo sapiens OX=9606 GN=BAG4 PE=1 SV=1		0.046	5	FALSE	2	4	2	457	49.6	5.12	2.18	2	1	0	0.722	1.015	0.984	0.01	0.939	1.594	1.006	0.944	0.01	1.663	2.538	0.692	0.682	0.01	0.01	9523.92	6875.95	9667.9	9367.14		8938.6	15181.4	9584.93	8988.79		15838.5	24168.2	6586.28	6497.72	High	High	High
High	Master Protein	Q86VR2	Reticulophagy regulator 3 OS=Homo sapiens OX=9606 GN=RETREG3 PE=1 SV=1		0	12	FALSE	2	14	2	466	51.4	4.97	42.27	2	2	0	2.1	0.423	2.805	0.01	1.612	2.629	1.349	1.703	0.01	3.661	1.743	1.47	1.059	0.01	0.01	10746.7	22564.3	4546.53	30144.1		17327	28249.6	14502.5	18302.6		39348	18734.7	15792.4	11383	High	High	High
Low	Master Protein	Q9Y5B9	FACT complex subunit SPT16 OS=Homo sapiens OX=9606 GN=SUPT16H PE=1 SV=1		0.053	1	FALSE	1	2	1	1047	119.8	5.66	1.91	1	1	0	1.223	2.015	1.885	0.01	1.113	1.962	1.057	1.356	1.57	2.12	1.876	1.086	1.016	0.01	0.01	20420.5	24972.4	41151.4	38494		22723.8	40065.7	21582.3	27688.5		43285.3	38308	22168.4	20745.7	High	High	High
High	Master Protein	Q9UKL0	REST corepressor 1 OS=Homo sapiens OX=9606 GN=RCOR1 PE=1 SV=2		0	7	FALSE	2	15	2	485	53.3	7.03	59.25	1	2	0	1.904	0.339	1.303	0.01	1.207	0.605	1.316	1.34	0.48	0.662	0.108	0.371	0.431	0.01	0.01	37956.8	72257.1	12854.3	49475		45803.5	22946.8	49969.5	50848.9		25118.9	4117.37	14087.1	16349.8	High	High	High
High	Master Protein	P56192	Methionine--tRNA ligase, cytoplasmic OS=Homo sapiens OX=9606 GN=MARS PE=1 SV=2		0.001	3	FALSE	1	5	1	900	101.1	6.16	11.43	1	1	0	0.072	0.483	0.01	0.01	0.01	0.01	0.01	0.143	0.01	0.01	0.01	0.01	0.223	0.01	0.01	15886.6	1135.99	7676.86						2267.27					3548.24	High	High	High
High	Master Protein	A7E2V4	Zinc finger SWIM domain-containing protein 8 OS=Homo sapiens OX=9606 GN=ZSWIM8 PE=1 SV=1		0.001	1	FALSE	1	6	1	1837	197.2	6.8	15.45	1	1	0	1.766	1.473	1.818	2.841	1.699	2.312	1.88	1.713	1.521	2.019	2.364	1.02	1.097	0.01	2.227	33802.9	59710.8	49797.7	61462.4		57422.8	78165.8	63546.7	57898.7		68242.8	79908.1	34494.4	37089	High	High	High
High	Master Protein	Q8NFC6	Biorientation of chromosomes in cell division protein 1-like 1 OS=Homo sapiens OX=9606 GN=BOD1L1 PE=1 SV=2		0	2	FALSE	4	10	4	3051	330.3	5.08	20.83	2	4	0	2.194	0.991	1.116	4.151	1.886	1.446	1.839	1.519	4.056	1.171	0.971	0.769	0.622	0.01	0.01	26895.5	59015.9	26643	30010.7		50730	38901.7	49464.9	40862.2		31496	26103.5	20679.9	16721.4	High	High	High
High	Master Protein	P78527	DNA-dependent protein kinase catalytic subunit OS=Homo sapiens OX=9606 GN=PRKDC PE=1 SV=3		0.001	1	FALSE	1	8	1	4128	468.8	7.12	14.25	1	1	0	3.979	0.01	4.047	0.01	3.027	4.416	3.042	2.063	0.01	5.517	1.396	2.924	0.954	0.01	0.01	2735.9	10886.1		11072		8281.53	12082.5	8321.4	5643.4		15094.4	3820.34	8000.31	2609.41	High	High	Not Found
High	Master Protein	Q13573	SNW domain-containing protein 1 OS=Homo sapiens OX=9606 GN=SNW1 PE=1 SV=1		0	3	FALSE	2	37	2	536	61.5	9.52	84.02	1	2	0	0.805	1.022	1.913	1.71	0.897	2.847	0.745	1.348	0.689	2.539	2.287	1.047	1.441	0.01	1.767	365165	293973	373046	698592		327472	1.0398e+06	272167	492291		927065	834959	382481	526358	High	High	High
High	Master Protein	Q15149	*CON* Plectin-1 OS=Homo sapiens GN=PLEC1 PE=1 SV=3		0.001	1	TRUE	2	6	2	4684	531.5	5.96	11.15	2	2	0	1.471	1.706	1.17	0.01	1.174	2.396	1.067	1.193	0.01	1.78	1.254	0.368	0.753	0.01	0.01	10978.5	16153.1	18733	12842.7		12889.7	26299.7	11712.1	13099.1		19537.1	13770.3	4044.67	8270.85	High	High	High
High	Master Protein	P29375	Lysine-specific demethylase 5A OS=Homo sapiens OX=9606 GN=KDM5A PE=1 SV=3		0.003	2	FALSE	2	5	2	1690	192	6.49	4.43	2	2	0	1.205	0.527	1.018	0.01	0.886	1.27	0.999	1.316	0.01	1.294	0.909	1.031	1.039	0.01	0.01	30414.7	36646.3	16041.9	30948		26940.5	38619	30383	40022.4		39345.6	27659.7	31347.1	31603.7	High	High	High
High	Master Protein	Q9P275	Ubiquitin carboxyl-terminal hydrolase 36 OS=Homo sapiens OX=9606 GN=USP36 PE=1 SV=4		0.001	2	FALSE	2	8	2	1123	122.8	9.7	15.94	1	2	0	1.784	0.761	2.899	0.01	1.588	4.021	1.412	1.249	0.01	3.084	3.978	1.934	0.839	0.01	0.01	11972.2	21363.5	9108.2	34701.5		19008.5	48142	16901.3	14947.6		36917.1	47620.9	23160.1	10043.2	High	High	High
High	Master Protein	Q8N3X1	Formin-binding protein 4 OS=Homo sapiens OX=9606 GN=FNBP4 PE=1 SV=3		0.003	4	FALSE	3	5	3	1017	110.2	4.74	6.57	2	2	0	1.458	1.168	2.33	0.01	1.371	2.958	1.459	1.483	0.01	2.827	2.373	1.068	1.223	0.01	0.01	48630	70896.5	56821.4	113298		66649.7	143856	70952.3	72137.3		137488	115398	51935.6	59477.8	High	High	High
High	Master Protein	Q9UDY2	Tight junction protein ZO-2 OS=Homo sapiens OX=9606 GN=TJP2 PE=1 SV=2		0.003	4	FALSE	5	11	5	1190	133.9	7.4	4.45	2	5	0	1.289	0.836	1.3	0.671	0.989	0.784	1.114	0.927	1.243	0.936	0.606	0.716	0.672	0.01	0.398	401588	517571	335835	521899		396993	314858	447334	372414		375900	243374	287578	270005	High	High	High
High	Master Protein	Q13459	Unconventional myosin-IXb OS=Homo sapiens OX=9606 GN=MYO9B PE=1 SV=3		0.001	2	FALSE	3	7	3	2157	243.2	8.75	12.14	2	2	0	2.188	2.458	1.235	6.138	2.225	1.896	2.216	1.016	2.528	0.931	1.613	1.049	1.524	0.01	0.01	25766.2	56377.2	63327	31809.2		57325.4	48841.3	57098.7	26187.7		23976	41570.3	27021	39270.1	High	High	High
High	Master Protein	Q03701	CCAAT/enhancer-binding protein zeta OS=Homo sapiens OX=9606 GN=CEBPZ PE=1 SV=3		0	2	FALSE	1	13	1	1054	120.9	5.94	47.38		1	0	3.214	0.698	2.235	0.01	2.032	1.627	3.225	2.019	0.01	0.852	0.789	0.299	0.504	0.01	0.01	15708.8	50495.1	10968.5	35105		31922.1	25564.4	50655.8	31722.9		13391.4	12387.7	4700.21	7910.8	High	High	High
High	Master Protein	Q92576	PHD finger protein 3 OS=Homo sapiens OX=9606 GN=PHF3 PE=1 SV=3		0.003	1	FALSE	2	4	2	2039	229.3	6.96	7.13	1	2	0	1.354	1.142	0.784	7.343	1.34	1.281	1.314	1.149	3.413	0.949	0.883	0.964	0.889	0.01	0.01	20977.2	28406	23946.4	16455.6		28101.3	26861.5	27573.8	24103.5		19901.8	18523.4	20214.5	18639.8	High	High	High
High	Master Protein	Q96B01	RAD51-associated protein 1 OS=Homo sapiens OX=9606 GN=RAD51AP1 PE=1 SV=1		0.003	4	FALSE	1	2	1	352	38.4	9.11	6.14	1	1	0	1.7	1.878	1.072	0.01	2.929	0.01	1.413	0.91	0.01	1.728	0.01	1.329	1.123	0.01	0.01	3546.65	6029.05	6660.8	3801.62		10389.6		5012.72	3226.84		6128.81		4713.57	3981.47	High	High	High
	Master Protein	P17858	ATP-dependent 6-phosphofructokinase, liver type OS=Homo sapiens OX=9606 GN=PFKL PE=1 SV=6			2	FALSE	2	2	2	780	85	7.5		2		0	1.681	7.653	6.912	17.007	2.155	9.269	1.128	1.093	3.824	10.583	14.861	0.921	0.442	0.01	0.01	20441.5	34352.4	156436	141289		44041.4	189467	23060.1	22345.3		216322	303781	18833.9	9031.76	High	High	High
High	Master Protein	P55198	Protein AF-17 OS=Homo sapiens OX=9606 GN=MLLT6 PE=1 SV=3		0.002	1	FALSE	1	3	1	1093	112	8.62	5.22	1	1	0	1.606	1.24	2.1	2.785	2.011	1.564	1.829	1.846	1.331	1.329	2.826	0.646	1.06	0.01	0.01	39429	63329.2	48890.9	82815.3		79290.6	61683.8	72111.8	72780		52400	111408	25483.7	41809.5	High	High	High
High	Master Protein	Q86V48	Leucine zipper protein 1 OS=Homo sapiens OX=9606 GN=LUZP1 PE=1 SV=2		0.001	2	FALSE	3	9	3	1076	120.2	8.5	15.7	2	3	0	1.875	0.96	1.917	4.509	1.941	1.447	1.845	1.122	1.695	1.277	1.408	1.279	0.972	0.01	0.01	114144	213998	109596	218756		221594	165191	210561	128041		145813	160759	145979	110926	High	High	High
High	Master Protein	P06493-2	Isoform 2 of Cyclin-dependent kinase 1 OS=Homo sapiens OX=9606 GN=CDK1		0	5	FALSE	2	13	2	240	27.5	7.06	25.13	1	2	0	1.246	1.002	0.773	4.106	1.284	0.933	1.495	2.02	1.469	0.661	0.599	1.313	1.856	0.01	0.01	51454	64088.2	51531.3	39768.8		66064.2	47994.9	76905.5	103935		34004.5	30838.6	67541	95497.4	High	High	High
High	Master Protein	Q9Y2D5	A-kinase anchor protein 2 OS=Homo sapiens OX=9606 GN=AKAP2 PE=1 SV=3		0.001	3	FALSE	1	6	1	859	94.6	5.11	17.3	1	1	0	1.006	1.732	1.086	11.788	1.143	1.096	1.027	1.14	4.43	0.813	1.055	0.847	1.277	0.01	0.01	15944.2	16046.3	27622.8	17316.4		18228.2	17474.2	16367.4	18182.1		12958	16824.1	13501.9	20360.6	High	High	High
High	Master Protein	Q9NXG2	THUMP domain-containing protein 1 OS=Homo sapiens OX=9606 GN=THUMPD1 PE=1 SV=2		0.001	7	FALSE	1	6	1	353	39.3	7.88	14.67	1	1	0	1.532	1.072	0.648	0.01	1.296	0.442	1.564	1.459	0.818	0.415	0.428	0.871	0.765	0.01	0.01	35654.8	54617.1	38224.5	23116.1		46224.4	15764.3	55768.2	52013.7		14804	15262.7	31067.4	27291.8	High	High	High
High	Master Protein	Q99497	Protein/nucleic acid deglycase DJ-1 OS=Homo sapiens OX=9606 GN=PARK7 PE=1 SV=2		0.001	12	FALSE	2	5	2	189	19.9	6.79	10.82	1	2	0	0.01	0.615	0.01	0.01	0.022	0.01	0.01	0.019	0.01	0.01	0.368	0.01	0.13	0.01	0.01	123426	1201.75	75922.8			2655.11			2297.77			45426.3		16041.8	High	High	High
Medium	Master Protein	Q9UN81	LINE-1 retrotransposable element ORF1 protein OS=Homo sapiens OX=9606 GN=L1RE1 PE=1 SV=1		0.046	3	FALSE	1	4	1	338	40	9.51	2.18	1	1	0	0.53	0.961	0.39	0.01	0.586	1.121	0.515	0.922	1.526	0.818	0.617	1.261	1.193	0.01	0.01	202209	107202	194242	78902.7		118510	226585	104197	186467		165439	124791	254892	241327	High	High	High
High	Master Protein	P34932	Heat shock 70 kDa protein 4 OS=Homo sapiens OX=9606 GN=HSPA4 PE=1 SV=4		0	3	FALSE	2	3	2	840	94.3	5.19	8.1	1	2	0	0.62	1.419	0.412	0.01	0.541	0.305	0.471	0.698	0.01	0.233	0.277	0.423	0.685	0.01	0.01	33504.4	20759.4	47528.4	13815.8		18132.2	10213	15765.8	23382		7803.41	9265.42	14173.6	22967.2	High	High	High
High	Master Protein	Q15555	Microtubule-associated protein RP/EB family member 2 OS=Homo sapiens OX=9606 GN=MAPRE2 PE=1 SV=1		0.001	10	FALSE	3	12	3	327	37	5.57	10.8	2	3	0	0.896	0.876	2.274	1.085	0.841	3.333	0.883	0.973	0.349	2.259	2.492	1.252	1.275	0.01	0.01	72714.1	65121.8	63680.5	165356		61160.6	242329	64239.1	70729.7		164296	181236	91057.4	92724.8	High	High	High
High	Master Protein	Q63ZY6	Putative methyltransferase NSUN5C OS=Homo sapiens OX=9606 GN=NSUN5P2 PE=5 SV=2		0	4	FALSE	1	5	1	315	34.3	8.68	8.13	1	1	0	1.465	1.322	1.381	0.01	1.536	1.242	2.061	1.512	0.01	1.328	1.777	1.533	1.931	0.01	0.01	18617.3	27269.4	24616.1	25704		28604.2	23129.1	38362.7	28147.7		24715.4	33078	28547.3	35954.3	High	High	High
High	Master Protein	Q5VTR2	E3 ubiquitin-protein ligase BRE1A OS=Homo sapiens OX=9606 GN=RNF20 PE=1 SV=2		0.001	2	FALSE	2	5	2	975	113.6	5.94	14.33	1	2	0	1.44	2.222	1.791	0.01	1.432	1.899	1.225	1.35	2.673	1.782	1.24	0.89	0.969	0.01	0.01	14192.8	20435.9	31533.9	25424		20331.1	26950.3	17379.7	19161.4		25290.3	17599.3	12631	13757.9	High	High	High
Medium	Master Protein	P78559	Microtubule-associated protein 1A OS=Homo sapiens OX=9606 GN=MAP1A PE=1 SV=6		0.045	0	FALSE	1	2	1	2803	305.3	4.92	2.25	1	1	0																														High	High	High
High	Master Protein	Q96AE4	Far upstream element-binding protein 1 OS=Homo sapiens OX=9606 GN=FUBP1 PE=1 SV=3		0	5	FALSE	2	19	2	644	67.5	7.61	51.76	1	2	0	1.145	1.61	1.22	0.01	1.072	1.686	1.204	1.197	1.665	1.576	1.747	0.601	1.183	0.01	0.01	28294	32391	45567.2	34529		30338.3	47693.1	34074.4	33880.1		44580.3	49422.2	17013.9	33462.2	High	High	High
High	Master Protein	Q8IZ21	Phosphatase and actin regulator 4 OS=Homo sapiens OX=9606 GN=PHACTR4 PE=1 SV=1		0.001	5	FALSE	2	12	2	702	78.2	6.62	18.29	1	2	0	1.105	0.631	1.035	0.01	0.984	1.405	0.851	0.854	0.01	1.414	1.274	1.024	1.055	0.01	2.554	41150.4	45472.4	25961	42600.9		40501.5	57816.7	35021.3	35154.4		58174.8	52428.6	42134.8	43403.2	High	High	High
High	Master Protein	O60814	Histone H2B type 1-K OS=Homo sapiens OX=9606 GN=HIST1H2BK PE=1 SV=3		0	75	FALSE	17	114	0	126	13.9	10.32	274.49	2	17	2	0.378	1.336	0.264	1.074	0.119	0.514	0.075	0.126	0.164	0.297	6.044	0.283	1.323	4.095	3.025	290480	109691	388094	76715.9		34667.2	149358	21665.4	36466.7		86349.4	1.75553e+06	82178.1	384342	High	High	High
High	Master Protein	P62888	60S ribosomal protein L30 OS=Homo sapiens OX=9606 GN=RPL30 PE=1 SV=2		0.001	8	FALSE	1	6	1	115	12.8	9.63	9.43	1	1	0	0.618	1.626	0.618	2.182	0.543	0.595	0.621	0.671	0.797	0.623	1.008	0.385	0.648	0.01	0.858	219468	135525	356876	135629		119212	130675	136251	147194		136736	221196	84538	142114	High	High	High
Low	Master Protein	P62910	60S ribosomal protein L32 OS=Homo sapiens OX=9606 GN=RPL32 PE=1 SV=2		0.055	10	FALSE	2	3	2	135	15.9	11.33	1.81	2	1	0	0.985	1.484	1.012	1.103	1.45	2.422	0.826	0.69	0.925	3.264	2.419	0.886	0.755	0.01	0.01	79758	78553.3	118382	80747.6		115626	193154	65871.6	55013.5		260330	192926	70650.8	60232.3	High	High	High
Medium	Master Protein	Q9UJU6	Drebrin-like protein OS=Homo sapiens OX=9606 GN=DBNL PE=1 SV=1		0.044	3	FALSE	1	3	1	430	48.2	5.05	2.35	1	1	0	1.518	1.176	2.09	0.01	1.942	2.539	1.634	1.265	2.254	3.702	2.432	1.108	0.957	0.01	0.01	18826.8	28578.7	22144	39340.2		36558.1	47800.7	30772	23808.4		69689	45783.2	20862	18025.3	High	High	High
High	Master Protein	Q9UNS1	Protein timeless homolog OS=Homo sapiens OX=9606 GN=TIMELESS PE=1 SV=2		0.001	1	FALSE	1	7	1	1208	138.6	5.4	17.22	1	1	0	2.068	0.01	2.754	0.01	1.395	2.007	1.729	1.822	0.01	2.516	1.504	0.872	0.888	0.01	0.01	7312.35	15122.9		20136.6		10201.9	14673.8	12641.4	13321		18400.4	10996.1	6375.03	6494.61	High	High	Not Found
High	Master Protein	Q9H0B6	Kinesin light chain 2 OS=Homo sapiens OX=9606 GN=KLC2 PE=1 SV=1		0.001	4	FALSE	3	9	3	622	68.9	7.15	12.53	1	3	0	1.017	0.95	0.781	2.299	0.92	1.467	0.879	0.801	1.37	1.25	1.683	0.913	0.896	0.01	0.01	71955.4	73168	68355.5	56188.1		66226.1	105543	63221.4	57654.5		89957	121086	65674.6	64450.3	High	High	High
Low	Master Protein	P53671-3	Isoform 3 of LIM domain kinase 2 OS=Homo sapiens OX=9606 GN=LIMK2		0.058	2	FALSE	2	3	2	686	77.8	7.05	0	2	1	0	1.125	1.862	0.681	1.602	0.848	0.629	1.097	0.97	0.966	0.644	0.533	1.446	0.808	0.01	0.834	274652	308885	511316	187152		232840	172633	301289	266363		176976	146274	397043	221866	High	High	High
Medium	Master Protein	Q8N1F7	Nuclear pore complex protein Nup93 OS=Homo sapiens OX=9606 GN=NUP93 PE=1 SV=2		0.012	2	FALSE	2	4	2	819	93.4	5.72	3.81	1	2	0	0.968	1.789	0.772	2.597	0.769	1.146	1.018	1.269	1.265	1.241	0.794	0.928	1.609	0.01	3.969	68179.4	66005.5	121960	52621.6		52433.9	78167.5	69419.1	86547.2		84585.2	54120	63241.4	109727	High	High	High
High	Master Protein	P17812	CTP synthase 1 OS=Homo sapiens OX=9606 GN=CTPS1 PE=1 SV=2		0	4	FALSE	2	12	2	591	66.6	6.46	39.22	2	2	0	1.132	0.494	1.063	0.01	1.036	1.565	1.154	1.342	0.01	1.424	1.438	0.825	1.629	0.01	0.01	37833.1	42841.3	18704.1	40226.9		39200.7	59216.4	43654.3	50755.2		53893.2	54400.2	31206.8	61628.8	High	High	High
High	Master Protein	O75367	Core histone macro-H2A.1 OS=Homo sapiens OX=9606 GN=H2AFY PE=1 SV=4		0.003	3	FALSE	2	5	2	372	39.6	9.79	6.04	1	2	0	0.14	1.539	0.083	1.509	0.072	0.714	0.119	0.556	0.01	0.353	0.381	0.779	1.073	0.01	1.112	154047	21492.9	237137	12847.1		11049.6	109914	18338.3	85652.2		54384.3	58653.6	120042	165346	High	High	High
High	Master Protein	P15056	Serine/threonine-protein kinase B-raf OS=Homo sapiens OX=9606 GN=BRAF PE=1 SV=4		0	4	FALSE	2	4	2	766	84.4	7.53	9.3	2	1	0	0.517	0.01	0.01	0.01	0.878	1.157	0.01	0.661	0.01	0.01	2.373	0.01	1.506	0.01	0.01	3239.14	1674.04				2845.08	3746.72		2141.67			7685.79		4879.24	High	High	Not Found
Medium	Master Protein	P23443	Ribosomal protein S6 kinase beta-1 OS=Homo sapiens OX=9606 GN=RPS6KB1 PE=1 SV=2		0.046	2	FALSE	2	2	2	525	59.1	6.65	2.18	1	1	0	2.61	2.409	1.869	9.53	2.907	1.932	2.054	1.538	5.491	2.304	0.725	1.031	0.535	0.01	0.01	9386.28	24501.5	22615.6	17547.4		27281.5	18136.8	19280.3	14435.6		21625.6	6808.98	9673.49	5018.73	High	High	High
High	Master Protein	P50750	Cyclin-dependent kinase 9 OS=Homo sapiens OX=9606 GN=CDK9 PE=1 SV=3		0.003	7	FALSE	3	7	3	372	42.8	8.79	7.19	1	3	0	2.218	1.269	1.481	3.168	2.191	2.027	1.946	1.645	1.313	2.028	0.748	0.864	0.632	0.01	0.01	26141.3	57986.2	33186	38721.6		57283.1	52980.6	50859	42997.7		53017.2	19550.5	22580.8	16526	High	High	High
High	Master Protein	O14497	AT-rich interactive domain-containing protein 1A OS=Homo sapiens OX=9606 GN=ARID1A PE=1 SV=3		0.001	2	FALSE	2	5	2	2285	241.9	6.7	11.8	1	2	0	1.126	1.129	2.427	0.01	0.712	2.295	1.276	1.006	0.01	2.616	4.843	0.835	0.982	0.01	0.01	8629.16	9720.21	9740.65	20942.7		6139.71	19804.8	11011.8	8678.81		22577	41790.7	7207.31	8473.48	High	High	High
	Master Protein	P13667	Protein disulfide-isomerase A4 OS=Homo sapiens OX=9606 GN=PDIA4 PE=1 SV=2			1	FALSE	1	1	1	645	72.9	5.07		1		0	0.889	1.29	0.65	1.661	0.473	1.041	0.527	0.768	0.01	1.152	1.153	0.62	0.94	0.01	2.56	93480.2	83132.9	120629	60798.3		44247.2	97333.8	49224.9	71776		107649	107764	58001.5	87909.4	High	High	High
	Master Protein	Q6XR72	Zinc transporter 10 OS=Homo sapiens OX=9606 GN=SLC30A10 PE=1 SV=2			1	FALSE	1	1	1	485	52.7	6.73		1		0	1.332	0.37	2.138	0.01	0.983	2.192	1.344	1.601	0.01	1.495	1.991	1.424	1.628	0.01	0.01	42185.2	56186.8	15607.9	90187.8		41448.7	92484.5	56709.6	67535.4		63050.5	83977.3	60067.7	68658	High	High	High
	Master Protein	P25705	ATP synthase subunit alpha, mitochondrial OS=Homo sapiens OX=9606 GN=ATP5F1A PE=1 SV=1			3	FALSE	2	2	2	553	59.7	9.13		2		0	0.1	0.769	0.14	0.01	0.085	0.157	0.06	0.077	0.01	0.157	0.147	0.062	0.052	0.01	0.01	54133.4	5396.63	41604.3	7561.66		4621.21	8495.77	3240.56	4188.58		8504.24	7951.3	3350.76	2813.39	High	High	High
High	Master Protein	P18754-2	Isoform 2 of Regulator of chromosome condensation OS=Homo sapiens OX=9606 GN=RCC1		0	2	FALSE	2	13	2	452	48.1	8.16	21.07	1	2	0	0.867	0.994	0.965	0.467	0.964	1.196	1.023	0.966	1.916	0.934	1.027	0.973	0.965	0.01	0.473	526366	456493	522956	507980		507329	629714	538278	508235		491664	540776	512192	507811	High	High	High
High	Master Protein	O00505	Importin subunit alpha-4 OS=Homo sapiens OX=9606 GN=KPNA3 PE=1 SV=2		0.002	3	FALSE	1	2	1	521	57.8	4.94	5.29	1	1	0																														High	High	Not Found
High	Master Protein	P62917	60S ribosomal protein L8 OS=Homo sapiens OX=9606 GN=RPL8 PE=1 SV=2		0.001	13	FALSE	3	6	3	257	28	11.03	12.56	1	3	0	0.738	1.203	0.48	0.01	0.354	1.548	0.427	0.533	0.01	2.382	2.144	0.659	1.049	0.01	0.01	98075.9	72332.8	117997	47117		34746.6	151786	41838.7	52247.8		233603	210234	64612.7	102865	High	High	High
High	Master Protein	Q96QD9	UAP56-interacting factor OS=Homo sapiens OX=9606 GN=FYTTD1 PE=1 SV=3		0.001	4	FALSE	1	6	1	318	35.8	11.78	10.02	1	1	0	0.907	1.725	0.695	4.258	0.811	0.793	0.831	1.137	1.429	0.804	0.584	0.952	1.496	0.01	0.01	16416.3	14895.8	28318.4	11410.2		13309.7	13013.4	13639.1	18669.4		13195.2	9590.54	15632.3	24565.2	High	High	High
High	Master Protein	Q9BUQ8	Probable ATP-dependent RNA helicase DDX23 OS=Homo sapiens OX=9606 GN=DDX23 PE=1 SV=3		0	2	FALSE	4	34	4	820	95.5	9.55	39.54	1	4	0	1.436	0.866	1.73	0.554	1.427	1.606	1.367	2.025	0.535	1.656	0.857	1.251	1.252	0.01	0.484	633545	909861	548405	1.09613e+06		904148	1.01763e+06	866132	1.28317e+06		1.04899e+06	542848	792324	792924	High	High	High
High	Master Protein	Q15054	DNA polymerase delta subunit 3 OS=Homo sapiens OX=9606 GN=POLD3 PE=1 SV=2		0	2	FALSE	1	4	1	466	51.4	9.35	9.28	1	1	0	0.883	0.348	0.313	0.01	0.264	0.231	0.481	0.52	0.01	0.289	0.294	0.898	0.456	0.01	0.01	24610.4	21730.7	8559.5	7711.53		6486.06	5689.96	11848.4	12791.5		7117.15	7234.51	22102.9	11227.1	High	High	High
Medium	Master Protein	P62857	40S ribosomal protein S28 OS=Homo sapiens OX=9606 GN=RPS28 PE=1 SV=1		0.03	16	FALSE	1	1	1	69	7.8	10.7	2.73		1	0	11.729	3.539	5.298	0.01	11.222	2.989	14.791	1.646	0.01	0.01	6.929	2.59	1.772	0.01	0.01	1233.79	14470.7	4366.33	6536.32		13846.1	3687.64	18249.1	2030.38			8549.44	3195.49	2186.71	High	High	High
High	Master Protein	Q9UGU0	Transcription factor 20 OS=Homo sapiens OX=9606 GN=TCF20 PE=1 SV=3		0.001	3	FALSE	4	16	4	1960	211.6	9.04	18.55	1	4	0	0.931	1.214	0.983	1.892	0.859	0.799	0.885	1.089	1.042	0.876	1.031	0.855	1.074	0.01	1.907	242549	225793	294386	238506		208408	193859	214710	264152		212577	250181	207289	260611	High	High	High
Medium	Master Protein	Q92841-1	Isoform 2 of Probable ATP-dependent RNA helicase DDX17 OS=Homo sapiens OX=9606 GN=DDX17		0.015	4	FALSE	2	3	2	650	72.3	8.59	3.57		2	0	0.31	0.735	0.312	1.856	0.394	0.952	0.231	0.208	0.558	0.805	0.671	0.793	0.212	0.01	0.01	77752.4	24123	57132.8	24258.6		30651.1	73990.5	17983.5	16164.4		62613.1	52200.8	61643.9	16453	High	High	High
Low	Master Protein	Q9UPA5	Protein bassoon OS=Homo sapiens OX=9606 GN=BSN PE=1 SV=4		0.059	0	FALSE	1	1	1	3926	416.2	7.55	0		1	0																														High	High	High
High	Master Protein	Q9BYW2	Histone-lysine N-methyltransferase SETD2 OS=Homo sapiens OX=9606 GN=SETD2 PE=1 SV=3		0.001	1	FALSE	2	9	2	2564	287.4	6.14	18.13	1	2	0	1.398	1.31	1.322	2.121	1.381	1.322	1.449	1.348	0.88	1.319	1.334	1.08	0.95	0.01	0.01	70795.1	98999	92710.1	93588.7		97773.2	93612.8	102560	95416.4		93372.3	94446.1	76445.2	67246.4	High	High	High
Medium	Master Protein	Q13322	Growth factor receptor-bound protein 10 OS=Homo sapiens OX=9606 GN=GRB10 PE=1 SV=2		0.046	2	FALSE	1	5	1	594	67.2	7.87	2.22	1	1	0	1.497	1.091	1.219	3.105	1.265	2.103	1.359	1.274	1.125	2.204	1.878	1.137	1.041	0.01	0.01	25378.4	37981.5	27692.3	30939.9		32102.7	53361.9	34496.1	32323.4		55928.4	47653.8	28865.9	26407.1	High	High	High
High	Master Protein	Q96TC7	Regulator of microtubule dynamics protein 3 OS=Homo sapiens OX=9606 GN=RMDN3 PE=1 SV=2		0.001	4	FALSE	1	6	1	470	52.1	5.1	9.4	1	1	0	2.241	0.01	0.889	0.01	1.243	3.573	1.648	2.047	0.01	2.906	1.122	0.01	1.048	0.01	0.01	4300.29	9637.74		3821.58		5346.45	15363.6	7084.8	8801.79		12498.2	4825.48		4504.89	High	High	Not Found
High	Master Protein	O00308	NEDD4-like E3 ubiquitin-protein ligase WWP2 OS=Homo sapiens OX=9606 GN=WWP2 PE=1 SV=2		0.001	3	FALSE	2	12	2	870	98.9	7.12	17.86	1	2	0	2.184	0.714	1.491	2.047	1.466	4.441	1.813	1.556	1.234	3.258	3.263	1.22	2.367	0.01	2.293	42688.6	93215.8	30477.5	63631.6		62593.6	189598	77382.1	66405.8		139071	139290	52086.6	101047	High	High	High
High	Master Protein	Q86TB9	Protein PAT1 homolog 1 OS=Homo sapiens OX=9606 GN=PATL1 PE=1 SV=2		0.001	2	FALSE	1	6	1	770	86.8	6.67	9.91	1	1	0	1.58	1.185	1.331	6.459	1.581	1.201	1.336	1.278	5.155	1.418	2.015	1.188	1.135	0.01	0.01	24959.9	39435.2	29584.9	33210.7		39469.6	29970.1	33357.8	31911		35386.6	50301.3	29662.2	28332.8	High	High	High
	Master Protein	Q6ZUA9	Maestro heat-like repeat family member 5 OS=Homo sapiens OX=9606 GN=MROH5 PE=2 SV=2			2	FALSE	1	1	1	1318	149	7.69		1		0	0.514	0.628	0.209	0.01	0.259	0.207	0.198	0.693	0.179	0.265	0.211	0.743	0.876	0.01	2.051	110307	56728.6	69289	23040.6		28574.8	22843.3	21788	76449.5		29212.1	23322.3	81993.5	96671.7	High	High	High
High	Master Protein	O75061	Putative tyrosine-protein phosphatase auxilin OS=Homo sapiens OX=9606 GN=DNAJC6 PE=1 SV=3		0.002	1	FALSE	1	3	1	913	99.9	7.25	4.97	1	1	0	0.647	1.932	1.285	7.47	0.816	2.346	0.82	0.729	2.306	1.987	3.603	1.078	1.234	0.01	0.01	14770.4	9562.09	28537.6	18982.6		12057.5	34645.9	12110.1	10770.2		29344.6	53212.4	15924.8	18229.5	High	High	High
High	Master Protein	O14639	Actin-binding LIM protein 1 OS=Homo sapiens OX=9606 GN=ABLIM1 PE=1 SV=3		0.001	2	FALSE	1	10	1	778	87.6	8.59	13.74	1	1	0	1.395	1.512	0.801	1.631	1.521	2.527	1.118	0.822	2.313	1.546	1.479	1.071	0.896	0.01	0.01	38123.8	53195.6	57643.7	30537		57979.9	96320.4	42623.3	31319.6		58933.6	56389.5	40818	34147.1	High	High	High
High	Master Protein	Q13813	Spectrin alpha chain, non-erythrocytic 1 OS=Homo sapiens OX=9606 GN=SPTAN1 PE=1 SV=3		0.003	0	FALSE	1	3	1	2472	284.4	5.35	4.84	1	1	0	1.413	1.293	1.587	0.01	1.224	1.768	1.349	1.411	1.994	1.981	2.151	0.7	0.496	0.01	0.01	14317.6	20225.1	18516.5	22725.1		17522.9	25312.2	19316.4	20205.1		28358.4	30797.8	10016.3	7099.09	High	High	High
Medium	Master Protein	Q8NEM7	Transcription factor SPT20 homolog OS=Homo sapiens OX=9606 GN=SUPT20H PE=1 SV=2		0.043	2	FALSE	1	2	1	779	85.7	8.48	2.37	1	1	0																														High	High	High
High	Master Protein	P13051	Uracil-DNA glycosylase OS=Homo sapiens OX=9606 GN=UNG PE=1 SV=2		0.003	8	FALSE	1	3	1	313	34.6	9.32	6.6	1	1	0																														High	High	High
High	Master Protein	P45973	Chromobox protein homolog 5 OS=Homo sapiens OX=9606 GN=CBX5 PE=1 SV=1		0	9	FALSE	1	4	1	191	22.2	5.86	8.81	1	1	0	1.751	0.01	1.596	0.01	1.795	1.98	1.616	2.121	0.01	1.421	0.634	0.714	0.626	0.01	0.01	4953.91	8672.78		7907.04		8891.91	9807.76	8006.15	10505.4		7041.55	3142.84	3537.33	3101.32	High	High	Not Found
High	Master Protein	P20671	Histone H2A type 1-D OS=Homo sapiens OX=9606 GN=HIST1H2AD PE=1 SV=2		0	40	FALSE	9	37	1	130	14.1	10.9	84.09	1	9	0	0.717	0.791	2.639	0.01	0.748	1.82	0.485	0.969	1.113	4.762	2.457	0.474	0.472	0.01	0.01	74273.6	53227.6	58786.6	195986		55581.4	135193	36009.2	71969.5		353658	182505	35174	35075.9	High	High	High
High	Master Protein	Q6PK04	Coiled-coil domain-containing protein 137 OS=Homo sapiens OX=9606 GN=CCDC137 PE=1 SV=1		0.004	3	FALSE	2	9	2	289	33.2	10.93	4.07	1	2	0	1.064	1.033	1.68	0.56	1.428	1.629	1.248	0.802	0.334	2.169	4.062	1.4	1.332	0.01	1.011	125276	133320	129417	210414		178870	204125	156400	100494		271717	508834	175443	166911	High	High	High
High	Master Protein	O43318	Mitogen-activated protein kinase kinase kinase 7 OS=Homo sapiens OX=9606 GN=MAP3K7 PE=1 SV=1		0.001	3	FALSE	1	6	1	606	67.2	7.11	11.15	1	1	0	1.068	1.525	0.913	0.01	0.01	0.01	1.326	1.06	0.01	1.219	1.192	0.85	0.813	0.01	0.01	3441.54	3676.19	5247.59	3143.23				4562.07	3646.81		4195.61	4103.01	2925.37	2799.17	High	High	High
High	Master Protein	P30414	NK-tumor recognition protein OS=Homo sapiens OX=9606 GN=NKTR PE=1 SV=2		0.001	2	FALSE	3	11	3	1462	165.6	9.99	12.51		3	0	1.541	1.686	1.088	2.038	1.163	1.376	1.322	1.131	1.075	1.077	1.692	1.189	1.395	0.01	0.583	157947	243325	266317	171841		183647	217287	208859	178651		170144	267286	187835	220411	High	High	High
High	Master Protein	Q6P5R6	60S ribosomal protein L22-like 1 OS=Homo sapiens OX=9606 GN=RPL22L1 PE=1 SV=2		0.001	12	FALSE	1	10	1	122	14.6	9.38	15.05	1	1	0	3.316	0.01	3.587	0.01	1.705	0.01	2.77	1.584	0.01	3.684	1.04	0.01	0.803	0.01	0.01	3438.28	11402.8		12332.3		5863.06		9524.13	5446.99		12665	3576.94		2759.34	High	High	Not Found
Medium	Master Protein	P08708	40S ribosomal protein S17 OS=Homo sapiens OX=9606 GN=RPS17 PE=1 SV=2		0.038	7	FALSE	1	3	1	135	15.5	9.85	2.49	1	1	0																														High	High	High
High	Master Protein	Q29RF7	Sister chromatid cohesion protein PDS5 homolog A OS=Homo sapiens OX=9606 GN=PDS5A PE=1 SV=1		0.001	1	FALSE	1	5	1	1337	150.7	7.91	14.57	1	1	0	1.56	0.477	2.014	0.01	1.297	1.5	1.279	0.945	0.01	0.308	0.388	0.448	0.754	0.01	0.01	11870.4	18515.5	5656.65	23903		15401.4	17801.8	15181.8	11216.8		3657.61	4601.51	5323.53	8954.57	High	High	High
High	Master Protein	Q01433	AMP deaminase 2 OS=Homo sapiens OX=9606 GN=AMPD2 PE=1 SV=2		0.003	1	FALSE	1	6	1	879	100.6	6.93	7.55	1	1	0	2.073	0.01	1.163	0.01	2.124	1.16	2.078	2.014	0.01	0.87	0.01	1.519	1.62	0.01	0.01	17350.9	35968.5		20186.1		36861	20131.8	36058.5	34949.2		15089.4		26355	28114	High	High	Not Found
High	Master Protein	P54578	Ubiquitin carboxyl-terminal hydrolase 14 OS=Homo sapiens OX=9606 GN=USP14 PE=1 SV=3		0.003	4	FALSE	2	4	2	494	56	5.3	7.13		2	0	0.517	1.499	0.22	1.398	0.198	0.296	0.342	1.449	0.59	0.408	0.246	1.029	0.669	0.01	0.565	289793	149785	434419	63796.1		57369.2	85727.9	99029.9	419907		118137	71284.8	298135	193965	High	High	High
High	Master Protein	Q9BRJ6	Uncharacterized protein C7orf50 OS=Homo sapiens OX=9606 GN=C7orf50 PE=1 SV=1		0.001	7	FALSE	1	8	1	194	22.1	9.64	13.17	1	1	0	1.478	1.09	2.723	0.01	1.534	1.821	1.237	1.35	0.01	1.968	1.154	1.279	0.89	0.01	0.01	5567.96	8228.32	6067.62	15161.3		8543.37	10137.3	6889.59	7517.66		10957.2	6425.64	7123.74	4953.76	High	High	High
	Master Protein	Q96MT1	RING finger protein 145 OS=Homo sapiens OX=9606 GN=RNF145 PE=2 SV=2			2	FALSE	1	2	1	663	75.6	6.84		1		0	1.701	6.887	1.85	100	6.564	7.283	2.022	1.746	37.738	0.01	0.01	0.388	0.46	0.01	0.01	7278.99	12382.5	50131.2	13467		47777.2	53016.3	14718.6	12707.7				2824.61	3345.1	High	High	High
High	Master Protein	P30307	M-phase inducer phosphatase 3 OS=Homo sapiens OX=9606 GN=CDC25C PE=1 SV=2		0.001	3	FALSE	1	6	1	473	53.3	6.79	9.78	1	1	0	1.234	1.129	0.729	0.01	1.233	2.136	1.242	1.069	2.093	1.549	1.363	1.173	1.124	0.01	0.01	23601.8	29126.6	26644.4	17214.1		29099.4	50418.1	29302.7	25230.6		36570.5	32166.6	27688.4	26535.7	High	High	High
High	Master Protein	Q6P582	Mitotic-spindle organizing protein 2A OS=Homo sapiens OX=9606 GN=MZT2A PE=1 SV=2		0.003	8	FALSE	1	3	1	158	16.2	9.64	4.24	1	1	0	0.993	0.546	1.55	3.24	0.861	1.116	0.96	0.968	1.759	1.049	1.603	1.372	1.598	0.01	0.01	33435	33200.4	18260.2	51823.2		28796.5	37314.4	32102.4	32375		35071.9	53611.1	45866.8	53430.8	High	High	High
High	Master Protein	Q99700	Ataxin-2 OS=Homo sapiens OX=9606 GN=ATXN2 PE=1 SV=2		0.001	2	FALSE	2	9	2	1313	140.2	9.57	19.14	1	2	0	0.813	1.77	0.372	3.451	0.699	0.389	0.726	1.041	0.844	0.375	0.563	1.285	1.662	0.01	2.766	142313	115700	251965	52974.4		99520.3	55298.2	103256	148147		53422.8	80070	182880	236508	High	High	High
High	Master Protein	Q9NP66	High mobility group protein 20A OS=Homo sapiens OX=9606 GN=HMG20A PE=1 SV=1		0.002	4	FALSE	1	4	1	347	40.1	6.49	5.71	1	1	0	1.702	4.862	1.422	50.743	3.682	2.553	2.799	2.339	8.068	1.739	1.934	0.84	2.699	0.01	0.01	5247.66	8929.2	25514.3	7464.47		19321.2	13398.8	14686.1	12274		9127.45	10149.8	4408.52	14165.8	High	High	High
High	Master Protein	P25490	Transcriptional repressor protein YY1 OS=Homo sapiens OX=9606 GN=YY1 PE=1 SV=2		0	7	FALSE	1	5	1	414	44.7	6.25	23.08	1	1	0	1.336	1	1.964	0.01	2.255	1.409	1.502	1.654	3.358	1.562	0.468	0.761	1.146	0.01	0.01	7729.27	10328.3	7731.58	15176.5		17432.7	10890.4	11612.5	12783.8		12071	3616.75	5883.9	8860.05	High	High	High
High	Master Protein	Q9BRQ6	MICOS complex subunit MIC25 OS=Homo sapiens OX=9606 GN=CHCHD6 PE=1 SV=1		0	6	FALSE	1	12	1	235	26.4	8.85	31.96	1	1	0	1.07	1.21	0.919	0.929	1.388	0.748	1.261	1.231	1.108	0.74	0.925	1.202	1.343	0.01	1.368	134785	144287	163131	123915		187089	100859	169952	165959		99728	124629	162021	180975	High	High	High
High	Master Protein	Q96Q45-3	Isoform 3 of Transmembrane protein 237 OS=Homo sapiens OX=9606 GN=TMEM237		0	3	FALSE	1	15	1	432	48.2	8.98	25.56	1	1	0	1.553	1.082	1.516	1.118	1.481	1.231	1.678	1.1	2.845	1.382	1.158	1.121	0.75	3.099	0.01	210200	326534	227369	318635		311291	258793	352817	231247		290447	243395	235675	157712	High	High	High
High	Master Protein	Q8N6T3	ADP-ribosylation factor GTPase-activating protein 1 OS=Homo sapiens OX=9606 GN=ARFGAP1 PE=1 SV=2		0.003	3	FALSE	1	3	1	406	44.6	5.66	6.51	1	1	0	4.79	2.189	1.099	0.01	4.125	0.685	3.298	1.181	0.01	0.788	0.718	1.19	1.08	0.01	0.01	9069.55	43440.7	19854.7	9964.44		37412.5	6214.36	29909.4	10714.9		7145.97	6511.83	10796.9	9799.63	High	High	High
High	Master Protein	Q8TC07-3	Isoform 3 of TBC1 domain family member 15 OS=Homo sapiens OX=9606 GN=TBC1D15		0.003	3	FALSE	1	2	1	682	78.5	5.35	4.54	1	1	0	0.01	0.01	0.01	0.01	0.01	0.01	0.01	0.748	0.01	0.01	0.01	0.01	0.338	0.01	0.01	1894.06								1416.86					641.134	High	Not Found	Not Found
High	Master Protein	Q13243	Serine/arginine-rich splicing factor 5 OS=Homo sapiens OX=9606 GN=SRSF5 PE=1 SV=1		0	11	FALSE	7	45	7	272	31.2	11.59	69.56	1	7	0	0.868	0.983	1.164	1.6	0.761	0.967	0.841	1.503	1.27	0.848	1.14	1.905	2.492	3.811	3.126	890866	773601	875632	1.03737e+06		677882	861180	749161	1.33897e+06		755166	1.01584e+06	1.69719e+06	2.22004e+06	High	High	High
High	Master Protein	P48729	Casein kinase I isoform alpha OS=Homo sapiens OX=9606 GN=CSNK1A1 PE=1 SV=2		0.003	6	FALSE	1	2	1	337	38.9	9.57	6.28	1	1	0	1.359	0.01	0.01	0.01	0.01	0.01	1.111	0.01	0.01	0.01	0.01	0.01	0.783	0.01	0.01	1501.87	2041.53						1669.03						1175.58	High	High	Not Found
High	Master Protein	Q96F86	Enhancer of mRNA-decapping protein 3 OS=Homo sapiens OX=9606 GN=EDC3 PE=1 SV=1		0.003	2	FALSE	1	6	1	508	56	7.11	4.3	1	1	0	1.255	4.349	8.406	28	7.464	7.815	1.797	1.982	4.63	10.295	2.391	1.072	0.908	0.01	0.01	12193.8	15300.5	53029.5	102507		91019.6	95292.4	21918.4	24172.5		125541	29158.2	13073	11075.1	High	High	High
High	Master Protein	O96019	Actin-like protein 6A OS=Homo sapiens OX=9606 GN=ACTL6A PE=1 SV=1		0.003	2	FALSE	1	3	1	429	47.4	5.6	4.6	1	1	0	1.975	0.65	0.816	0.01	1.399	0.665	1.738	1.157	2.022	0.519	0.173	0.966	0.544	0.01	0.01	37602.2	74258.7	24422.7	30700		52604.2	24990.2	65341.9	43492.8		19514.5	6523.1	36318.8	20459.4	High	High	High
High	Master Protein	Q96NB3	Zinc finger protein 830 OS=Homo sapiens OX=9606 GN=ZNF830 PE=1 SV=2		0.003	6	FALSE	1	3	1	372	42	5.31	6.58	1	1	0	1.307	0.01	1.921	0.01	0.01	0.01	0.01	0.909	0.01	0.01	0.01	0.01	1.28	0.01	0.01	1057.12	1381.32		2030.36					960.855					1353.25	High	High	Not Found
	Master Protein	O15347	High mobility group protein B3 OS=Homo sapiens OX=9606 GN=HMGB3 PE=1 SV=4			11	FALSE	1	2	1	200	23	8.37		1		0	0.106	0.656	0.073	0.01	0.119	0.108	0.109	0.143	0.01	0.14	0.294	0.058	0.433	0.01	0.01	57068.3	6055.74	37455.6	4182.35		6794.93	6168.42	6242.56	8165.79		7971.1	16769.5	3299.13	24729	High	High	High
	Master Protein	P18077	60S ribosomal protein L35a OS=Homo sapiens OX=9606 GN=RPL35A PE=1 SV=2			5	FALSE	1	1	1	110	12.5	11.06		1		0	0.996	0.809	0.839	0.01	0.578	0.73	0.699	0.819	0.01	1.11	0.928	0.469	0.878	0.01	2.942	171264	170531	138478	143749		99043.3	124973	119715	140274		190132	158965	80268.9	150321	High	High	High
High	Master Protein	Q9Y2H6	Fibronectin type-III domain-containing protein 3A OS=Homo sapiens OX=9606 GN=FNDC3A PE=1 SV=4		0.001	1	FALSE	1	8	1	1198	131.8	6.71	13.31		1	0	1.667	1.821	1.443	4.829	1.393	1.597	1.621	1.476	3.298	1.195	1.241	0.923	1.048	0.01	0.01	96426.7	160716	175555	139107		134298	154025	156316	142338		115208	119676	89003.4	101021	High	High	High
High	Master Protein	O43823	A-kinase anchor protein 8 OS=Homo sapiens OX=9606 GN=AKAP8 PE=1 SV=1		0	3	FALSE	1	8	1	692	76.1	5.15	25.17	1	1	0	1.154	0.347	1.011	0.01	0.388	0.887	0.705	0.86	0.01	0.974	0.943	0.436	0.695	0.01	0.01	18724	21606.2	6504.28	18934.5		7257.8	16616.9	13203.9	16099.4		18235.3	17657	8157.17	13005.8	High	High	High
High	Master Protein	Q96SB4	SRSF protein kinase 1 OS=Homo sapiens OX=9606 GN=SRPK1 PE=1 SV=2		0	9	FALSE	2	13	2	655	74.3	6.16	54.55	1	2	0	2.202	1.435	1.128	1.598	1.393	0.482	2.542	2.247	3.672	0.822	0.321	0.872	0.738	0.01	0.01	95731.6	210809	137345	107977		133318	46138.8	243318	215110		78655.5	30732.4	83449.6	70625.9	High	High	High
Low	Master Protein	P07237	Protein disulfide-isomerase OS=Homo sapiens OX=9606 GN=P4HB PE=1 SV=3		0.053	2	FALSE	1	2	1	508	57.1	4.87	1.87		1	0	0.845	2.015	0.518	3.304	0.335	0.73	0.588	0.69	0.01	1.384	0.821	0.587	1.411	0.01	0.01	23007.7	19430.6	46351.2	11928.7		7704.45	16791.8	13534.6	15875.7		31840.4	18896.9	13504.5	32456.4	High	High	High
High	Master Protein	P08047	Transcription factor Sp1 OS=Homo sapiens OX=9606 GN=SP1 PE=1 SV=3		0.001	3	FALSE	1	8	1	785	80.6	7.34	14.8	1	1	0	1.501	1.236	2.014	2.939	0.998	2.313	0.925	1.31	1.297	2.242	1.295	0.707	1.202	0.01	0.01	29249.2	43901.5	36166.4	58917		29195.1	67639.5	27063.6	38312.6		65577.9	37864.5	20669.5	35148.3	High	High	High
Medium	Master Protein	Q12778	Forkhead box protein O1 OS=Homo sapiens OX=9606 GN=FOXO1 PE=1 SV=2		0.012	1	FALSE	1	1	1	655	69.6	6.77	3.85		1	0	1.542	0.996	1.167	0.01	1.539	1.054	1.052	1.122	1.503	1.505	0.878	0.61	0.709	0.01	0.01	19814.5	30557.3	19744.1	23114.1		30490.7	20885.6	20842.5	22238.4		29812.5	17406.3	12093.9	14045	High	High	High
Medium	Master Protein	Q16576	Histone-binding protein RBBP7 OS=Homo sapiens OX=9606 GN=RBBP7 PE=1 SV=1		0.022	2	FALSE	1	3	1	425	47.8	5.05	3.28	1	1	0																														High	High	High
High	Master Protein	Q5SXM2	snRNA-activating protein complex subunit 4 OS=Homo sapiens OX=9606 GN=SNAPC4 PE=1 SV=1		0.004	1	FALSE	1	3	1	1469	159.3	8.28	4.03	1	1	0	0.839	0.517	1.257	0.01	0.941	1.982	0.693	0.886	1.44	1.554	2.499	0.695	1.222	0.01	0.01	17316.9	14536.8	8954.43	21773.6		16301.9	34329.8	12002.9	15334.8		26917.1	43277	12037.4	21160.5	High	High	High
High	Master Protein	Q96MN5	Transcription elongation factor A N-terminal and central domain-containing protein 2 OS=Homo sapiens OX=9606 GN=TCEANC2 PE=1 SV=1		0.002	4	FALSE	1	3	1	208	24.1	10.05	5.12	1	1	0	1.211	1.661	0.472	0.01	0.932	0.506	0.983	1.091	0.75	0.479	0.445	0.875	0.927	0.01	0.01	31942.2	38681.7	53047.7	15092.2		29762.5	16153.8	31387.7	34859.2		15290.6	14226.3	27941.3	29625.1	High	High	High
Medium	Master Protein	P40763	Signal transducer and activator of transcription 3 OS=Homo sapiens OX=9606 GN=STAT3 PE=1 SV=2		0.012	2	FALSE	1	2	1	770	88	6.3	3.8	1	1	0	1.598	1.678	0.703	0.01	0.01	1.75	0.781	1.396	0.01	1.439	1.771	0.886	0.851	0.01	0.01	3177.92	5079.17	5333.64	2235.48			5562.45	2480.46	4435.82		4572.33	5626.88	2816.28	2704.62	High	High	High
High	Master Protein	Q8WW12	PEST proteolytic signal-containing nuclear protein OS=Homo sapiens OX=9606 GN=PCNP PE=1 SV=2		0	27	FALSE	3	12	3	178	18.9	7.49	34.9	1	3	0	1.105	0.914	1.125	0.01	1.298	0.898	0.745	0.75	0.01	0.889	0.939	0.668	0.723	0.01	0.01	36862.8	40741	33709.8	41468		47857.4	33107.4	27467.6	27648.6		32762.6	34606.5	24622.7	26657.2	High	High	High
	Master Protein	O60240	Perilipin-1 OS=Homo sapiens OX=9606 GN=PLIN1 PE=1 SV=2			6	FALSE	1	1	1	522	56	6.42		1		0	0.609	12.868	1.98	100	6.473	4.272	2.716	1.008	28.97	0.77	1.604	0.859	0.927	0.01	0.01	14433.5	8796.42	185731	28577.3		93435.3	61655	39206	14545.6		11115.8	23152.2	12396.6	13376.3	High	High	High
High	Master Protein	Q9NX58	Cell growth-regulating nucleolar protein OS=Homo sapiens OX=9606 GN=LYAR PE=1 SV=2		0.001	3	FALSE	1	5	1	379	43.6	9.54	11.34		1	0	1.223	0.413	0.58	0.01	1.005	0.565	1.223	0.33	0.749	0.688	0.759	1.093	0.538	0.01	0.01	136748	167263	56501.7	79348.2		137431	77258.6	167309	45150.8		94099.7	103747	149466	73593.5	High	High	High
High	Master Protein	O00429	Dynamin-1-like protein OS=Homo sapiens OX=9606 GN=DNM1L PE=1 SV=2		0	2	FALSE	1	3	1	736	81.8	6.81	8.75	1	1	0																														High	High	High
Medium	Master Protein	Q5QJE6	Deoxynucleotidyltransferase terminal-interacting protein 2 OS=Homo sapiens OX=9606 GN=DNTTIP2 PE=1 SV=2		0.045	1	FALSE	1	2	1	756	84.4	6.16	2.31		1	0	3.459	5.246	1.465	5.495	2.523	1.217	2.733	1.581	2.661	0.848	0.398	0.963	0.837	0.01	0.01	39876.8	137920	209198	58400.1		100606	48547.4	108991	63044.7		33804.3	15866.3	38387.3	33374.4	High	High	High
High	Master Protein	Q13144	Translation initiation factor eIF-2B subunit epsilon OS=Homo sapiens OX=9606 GN=EIF2B5 PE=1 SV=3		0.001	1	FALSE	1	8	1	721	80.3	5.08	17.35		1	0	3.727	1.018	2.259	2.469	2.837	1.259	3.486	1.913	2.39	1.086	0.86	0.647	0.556	0.01	0.01	49051.6	182805	49929.1	110797		139174	61762.3	170999	93817.6		53255.9	42198.4	31743	27297	High	High	High
High	Master Protein	Q9H2J7	Sodium-dependent neutral amino acid transporter B(0)AT2 OS=Homo sapiens OX=9606 GN=SLC6A15 PE=1 SV=1		0.003	6	FALSE	4	6	4	730	81.8	5.19	6.37	1	4	0	1.651	1.243	1.516	0.01	1.124	2.069	1.202	1.402	0.01	1.687	1.756	0.875	1.387	0.01	0.01	26123.6	43135.5	32469.3	39610.8		29361.1	54048.4	31398.2	36624.6		44078	45884	22851.7	36221.5	High	High	High
High	Master Protein	Q8IXQ3	Uncharacterized protein C9orf40 OS=Homo sapiens OX=9606 GN=C9orf40 PE=1 SV=1		0.003	8	FALSE	2	7	2	194	21.1	5.01	4.21	1	2	0	0.837	0.01	0.914	0.01	0.727	0.01	0.91	0.943	0.01	0.01	1.676	0.66	0.708	0.01	0.01	4747.71	3971.73		4340.37		3450.47		4321.98	4475.89			7955.81	3135.32	3362.87	High	High	Not Found
High	Master Protein	Q5JSZ5	Protein PRRC2B OS=Homo sapiens OX=9606 GN=PRRC2B PE=1 SV=2		0.003	1	FALSE	1	3	1	2229	242.8	8.34	7.99	1	1	0																														High	High	Not Found
High	Master Protein	Q8TAP9	M-phase-specific PLK1-interacting protein OS=Homo sapiens OX=9606 GN=MPLKIP PE=1 SV=1		0.001	14	FALSE	1	3	1	179	19.1	10.23	10.49	1	1	0	1.14	1.396	1.11	0.01	0.948	2.126	1.1	1.374	5.023	1.755	5.692	0.01	1.308	0.01	0.01	4368.09	4981.27	6097.98	4847.69		4139.96	9288.17	4806.18	6001.65		7665.83	24862.4		5711.81	High	High	High
High	Master Protein	Q8N257	Histone H2B type 3-B OS=Homo sapiens OX=9606 GN=HIST3H2BB PE=1 SV=3		0	73	FALSE	14	81	1	126	13.9	10.32	206.87	1	14	0	0.766	0.872	1.622	1.24	0.529	2.054	0.55	0.898	0.353	2.265	2.453	0.422	0.671	0.01	0.01	510456	390884	445273	828046		270219	1.04854e+06	280843	458357		1.15601e+06	1.25208e+06	215467	342429	High	High	High
High	Master Protein	Q9C073	Protein FAM117A OS=Homo sapiens OX=9606 GN=FAM117A PE=1 SV=1		0	3	FALSE	1	3	1	453	48.3	8.31	9.24	1	1	0	2.919	0.781	1.962	0.01	2.723	1.373	2.368	1.798	4.007	1.146	0.01	0.823	0.984	0.01	0.01	7670.1	22391.2	5986.85	15047.7		20887.7	10530.7	18160.5	13794.7		8789.41		6310.57	7547.91	High	High	High
Low	Master Protein	Q8TEW8	Partitioning defective 3 homolog B OS=Homo sapiens OX=9606 GN=PARD3B PE=1 SV=2		0.053	1	FALSE	1	2	1	1205	132.4	8.37	1.96	1	1	0	1.306	1.104	2.943	0.01	2.163	3.361	1.483	1.376	0.01	3.084	2.489	0.969	1.232	0.01	0.01	11560.3	15095.6	12764	34025.7		25009.8	38859.4	17146.3	15907.3		35646.6	28770.9	11206.3	14247.1	High	High	High
High	Master Protein	Q14204	Cytoplasmic dynein 1 heavy chain 1 OS=Homo sapiens OX=9606 GN=DYNC1H1 PE=1 SV=5		0.003	0	FALSE	2	5	2	4646	532.1	6.4	4.53		2	0	1.474	1.013	0.853	1.866	1.657	1.429	1.641	1.439	0.558	1.361	1.176	1.098	1.103	0.01	0.01	51895.4	76502.1	52570.8	44274.3		85980.1	74181.9	85138.8	74700.3		70609.5	61047	56985.5	57264.5	High	High	High
High	Master Protein	Q147X3	N-alpha-acetyltransferase 30 OS=Homo sapiens OX=9606 GN=NAA30 PE=1 SV=1		0.001	4	FALSE	1	7	1	362	39.3	5.52	13.54	1	1	0	0.99	1.363	1.149	0.01	0.705	0.763	0.67	0.881	1.606	0.784	0.432	0.708	0.516	0.01	0.01	63458.5	62825	86517.1	72885.9		44734.7	48391.6	42541	55915.2		49750.8	27396.1	44933.8	32713.3	High	High	High
Low	Master Protein	O43379	WD repeat-containing protein 62 OS=Homo sapiens OX=9606 GN=WDR62 PE=1 SV=4		0.06	1	FALSE	1	2	1	1518	165.8	5.91	0	1	1	0	2.377	0.01	2.662	0.01	1.885	2.159	2.036	1.621	0.01	3.156	3.195	1.154	0.921	0.01	0.01	7043.14	16741.6		18749.3		13276.9	15206.3	14340.3	11415.9		22226.2	22506.3	8128.89	6486.73	High	High	Not Found
Medium	Master Protein	P62244	40S ribosomal protein S15a OS=Homo sapiens OX=9606 GN=RPS15A PE=1 SV=2		0.029	6	FALSE	1	2	1	130	14.8	10.13	2.81	1	1	0	0.62	1.026	0.445	0.803	0.265	1.572	0.314	0.962	0.511	1.545	1.534	0.624	1.214	0.01	2.704	145171	90038	148947	64604.8		38439.7	228211	45641.6	139607		224217	222646	90627.7	176300	High	High	High
High	Master Protein	Q9UK58	Cyclin-L1 OS=Homo sapiens OX=9606 GN=CCNL1 PE=1 SV=1		0	11	FALSE	5	12	5	526	59.6	10.7	25.67	1	5	0	1.391	1.535	1.701	0.01	0.974	1.23	1.317	1.223	1.138	1.289	0.876	0.907	0.992	0.01	0.838	96674.4	134439	148405	164417		94133.4	118901	127291	118240		124575	84699.4	87656.2	95884.2	High	High	High
High	Master Protein	Q13123	Protein Red OS=Homo sapiens OX=9606 GN=IK PE=1 SV=3		0.004	3	FALSE	1	2	1	557	65.6	6.64	4.06	1	1	0	1.507	2.955	1.165	0.01	1.988	1.842	1.646	1.936	0.01	1.355	1.118	0.01	1.754	0.01	0.01	3548.43	5346.93	10484.5	4134.18		7052.59	6535.77	5841.44	6869.32		4809.15	3967.11		6223.87	High	High	High
High	Master Protein	Q0JRZ9	F-BAR domain only protein 2 OS=Homo sapiens OX=9606 GN=FCHO2 PE=1 SV=2		0.003	2	FALSE	2	5	2	810	88.9	6.86	7.62	1	2	0	1.924	1.208	1.099	0.01	1.677	1.329	1.664	1.034	0.71	1.238	1.067	0.905	0.525	0.01	0.01	57600.7	110803	69596.4	63284.1		96608.8	76557	95822.5	59552.1		71304.5	61481.4	52125.3	30230.7	High	High	High
High	Master Protein	O60934	Nibrin OS=Homo sapiens OX=9606 GN=NBN PE=1 SV=1		0.003	4	FALSE	2	4	2	754	84.9	6.9	7.12	1	2	0	5.012	1.791	2.391	0.01	3.666	0.527	3.973	1.792	3.347	0.589	0.754	1.528	1.671	0.01	0.01	7428.41	37233.4	13301.4	17762.8		27229.3	3917.03	29512.8	13311.5		4377.9	5601.75	11348.2	12414	High	High	High
Medium	Master Protein	Q13451	Peptidyl-prolyl cis-trans isomerase FKBP5 OS=Homo sapiens OX=9606 GN=FKBP5 PE=1 SV=2		0.022	4	FALSE	1	2	1	457	51.2	5.9	3.27	1	1	0	2.316	2.535	1.842	0.01	2.647	1.709	2.66	1.494	0.01	1.301	1.795	1.661	0.773	0.01	0.01	3785.41	8768.06	9596.21	6973.22		10019.1	6469.21	10070.7	5656.99		4925.36	6796.11	6287.35	2926.7	High	High	High
Medium	Master Protein	P22314	Ubiquitin-like modifier-activating enzyme 1 OS=Homo sapiens OX=9606 GN=UBA1 PE=1 SV=3		0.048	1	FALSE	2	2	2	1058	117.8	5.76	2.14	1	1	0	5.943	2.43	5.047	0.01	6.086	2.195	5.256	1.867	4.969	1.629	1.963	0.904	0.651	0.01	0.01	13342.1	79286	32420	67334		81198.6	29279.7	70130.3	24915.2		21738.9	26187.3	12060.2	8681.98	High	High	High
	Master Protein	P06737	Glycogen phosphorylase, liver form OS=Homo sapiens OX=9606 GN=PYGL PE=1 SV=4			1	FALSE	1	1	1	847	97.1	7.17		1		0	1.039	0.01	1.157	0.01	1.388	3.533	1.574	1.428	0.01	3.353	3.021	1.674	0.972	0.01	0.01	85281.2	88617.5		98683.7		118350	301302	134275	121816		285978	257632	142796	82869.4	High	High	Not Found
Medium	Master Protein	Q86WR7	Proline and serine-rich protein 2 OS=Homo sapiens OX=9606 GN=PROSER2 PE=1 SV=2		0.05	2	FALSE	1	2	1	435	45.8	7.2	2.04	1	1	0	1.303	0.778	1.708	0.01	1.328	2.21	1.8	1.566	2.459	2.158	5.507	1.373	1.533	0.01	0.01	15738	20506.5	12249	26883		20900	34784.5	28331.8	24643		33955.6	86672.3	21610.9	24134.2	High	High	High
High	Master Protein	P20020	Plasma membrane calcium-transporting ATPase 1 OS=Homo sapiens OX=9606 GN=ATP2B1 PE=1 SV=4		0	1	FALSE	1	5	1	1220	134.6	5.91	9.14	1	1	0	3.292	1.651	2.1	1.452	3.495	1.439	3.243	1.645	3.815	1.305	2.321	0.963	1.702	0.01	2.449	64207.5	211343	105991	134807		224377	92401.1	208239	105612		83778.5	149035	61836	109303	High	High	High
High	Master Protein	Q66PJ3	ADP-ribosylation factor-like protein 6-interacting protein 4 OS=Homo sapiens OX=9606 GN=ARL6IP4 PE=1 SV=2		0.001	4	FALSE	1	4	1	421	44.9	10.93	15.87	1	1	0	0.943	0.01	0.25	0.01	0.854	0.248	0.921	0.758	0.01	0.01	0.723	0.966	0.95	0.01	0.01	14047.3	13251.3		3513.67		11994.7	3480.14	12938.4	10652.1			10156.4	13570.9	13344	High	High	Not Found
High	Master Protein	Q9Y4W2	Ribosomal biogenesis protein LAS1L OS=Homo sapiens OX=9606 GN=LAS1L PE=1 SV=2		0.001	3	FALSE	1	6	1	734	83	4.73	10.72	1	1	0	1.032	0.01	0.638	0.01	1.226	1.232	1.006	0.661	0.01	0.01	0.715	0.899	0.641	0.01	0.01	9048.89	9339.89		5770.39		11090.7	11144.4	9102.17	5985.1			6471.51	8132.77	5798.05	High	High	Not Found
	Master Protein	O75439	Mitochondrial-processing peptidase subunit beta OS=Homo sapiens OX=9606 GN=PMPCB PE=1 SV=2			1	FALSE	1	1	1	489	54.3	6.83		1		0	0.939	2.057	0.01	0.01	0.01	1.549	1.015	1.752	0.01	0.01	1.516	1.67	1.899	0.01	0.01	3629.8	3406.94	7467.45				5622.94	3685.18	6358.2			5502.31	6062.91	6894.14	High	High	High
High	Master Protein	Q9Y2W2	WW domain-binding protein 11 OS=Homo sapiens OX=9606 GN=WBP11 PE=1 SV=1		0	3	FALSE	1	9	1	641	70	8.38	29.11	1	1	0	1.676	0.01	1.634	0.01	0.83	0.55	2.025	1.199	0.01	0.01	1.254	0.954	0.612	0.01	0.01	7654.21	12825.6		12505.8		6356.63	4209.21	15498.9	9179.8			9597.87	7304.16	4686.55	High	High	Not Found
High	Master Protein	Q2M1P5	Kinesin-like protein KIF7 OS=Homo sapiens OX=9606 GN=KIF7 PE=1 SV=2		0.001	1	FALSE	1	5	1	1343	150.5	6.79	16.43	1	1	0	1.14	0.578	0.555	0.01	0.622	0.582	0.5	1.113	0.01	0.531	0.462	1.026	0.948	0.01	0.01	14161.5	16149.9	8192.17	7852.98		8806.97	8238.07	7075.82	15768.6		7520.1	6542.32	14529	13418.1	High	High	High
High	Master Protein	E9PAV3	Nascent polypeptide-associated complex subunit alpha, muscle-specific form OS=Homo sapiens OX=9606 GN=NACA PE=1 SV=1		0.001	2	FALSE	1	4	1	2078	205.3	9.58	16.38	1	1	0	16.81	0.01	3.998	0.01	15.994	0.01	9.524	4.905	0.01	0.01	0.01	0.01	2.829	0.01	0.01	870.606	14634.6		3480.48		13924.7		8291.89	4270.73					2462.96	High	High	Not Found
Medium	Master Protein	Q86VQ6	Thioredoxin reductase 3 OS=Homo sapiens OX=9606 GN=TXNRD3 PE=1 SV=4		0.045	2	FALSE	1	2	1	643	70.6	7.87	2.25	1	1	0	0.805	0.802	0.762	2.244	0.686	1.037	0.629	0.828	1.308	0.778	1.051	0.795	0.686	0.01	0.01	40894.8	32933.4	32784.8	31152.8		28057.1	42426.9	25702.6	33850.4		31826.2	42962.8	32511.2	28050.1	High	High	High
High	Master Protein	O95817	BAG family molecular chaperone regulator 3 OS=Homo sapiens OX=9606 GN=BAG3 PE=1 SV=3		0.001	4	FALSE	1	6	1	575	61.6	6.95	14.67	1	1	0	100	100	100		100		100	100									7569.19	4556.53	13918.2		10867.8		10066.8	962.942						Not Found	High	High
	Master Protein	O00562	Membrane-associated phosphatidylinositol transfer protein 1 OS=Homo sapiens OX=9606 GN=PITPNM1 PE=1 SV=4			1	FALSE	1	1	1	1244	134.8	5.95		1		0	0.737	2.654	16.94	31.774	3.938	27.575	1.499	2.621	0.01	25.179	26.346	1.418	1.956	0.01	0.01	7423.1	5473.13	19701.6	125751		29231.1	204691	11123.6	19453.4		186903	195566	10529.5	14519.5	High	High	High
High	Master Protein	Q86UX6	Serine/threonine-protein kinase 32C OS=Homo sapiens OX=9606 GN=STK32C PE=1 SV=1		0.001	3	FALSE	1	8	1	486	55	6.61	11.84	1	1	0	0.509	1.671	1.7	2.819	0.998	1.099	0.612	0.729	1.238	0.934	2.067	0.374	0.688	0.01	0.01	22206.7	11306.6	37111.7	37752.8		22168.1	24410.2	13596	16193.4		20743	45908	8314.11	15282.7	High	High	High
High	Master Protein	O95685	Protein phosphatase 1 regulatory subunit 3D OS=Homo sapiens OX=9606 GN=PPP1R3D PE=1 SV=1		0.003	7	FALSE	2	4	2	299	32.5	8.07	4.69	1	2	0	2.354	3.574	3.091	6.349	5.059	3.925	4.625	1.288	4.764	3.707	6.144	1.804	1.099	0.01	0.01	17486.1	41155.2	62494.1	54056.3		88462.1	68638.3	80871.8	22528.9		64829.1	107429	31552.9	19219.1	High	High	High
High	Master Protein	Q15059	Bromodomain-containing protein 3 OS=Homo sapiens OX=9606 GN=BRD3 PE=1 SV=1		0	3	FALSE	2	18	2	726	79.5	9.36	28.6	1	2	0	1.115	0.872	0.672	0.01	0.85	0.552	0.957	1.103	0.01	0.596	0.546	0.907	1.022	0.01	0.01	61670.6	68760.2	53784.9	41456.8		52406	34012.3	58991.2	68046.1		36747	33652.3	55944.2	63032.9	High	High	High
High	Master Protein	Q69YQ0	Cytospin-A OS=Homo sapiens OX=9606 GN=SPECC1L PE=1 SV=2		0.001	1	FALSE	1	4	1	1117	124.5	5.72	11.6		1	0	1.001	0.641	0.81	0.01	1.202	1.417	1.4	0.677	0.01	0.663	0.649	1.004	0.632	0.01	0.01	111330	111422	71357.7	90173.8		133768	157731	155866	75366.8		73788.1	72248.8	111741	70369.6	High	High	High
Medium	Master Protein	P46779	60S ribosomal protein L28 OS=Homo sapiens OX=9606 GN=RPL28 PE=1 SV=3		0.017	9	FALSE	1	2	1	137	15.7	12.02	3.51		1	0																														High	High	High
High	Master Protein	Q9UQB8	Brain-specific angiogenesis inhibitor 1-associated protein 2 OS=Homo sapiens OX=9606 GN=BAIAP2 PE=1 SV=1		0.002	2	FALSE	1	4	1	552	60.8	8.9	5.68	1	1	0	0.795	1.433	0.902	4.583	0.966	0.961	0.81	1.227	2.277	0.745	1.141	0.998	1.587	0.01	3.486	77403.2	61504.6	110895	69783.7		74774.6	74408.6	62711.4	94992.8		57669.4	88286.2	77272.2	122802	High	High	High
High	Master Protein	Q96KR1	Zinc finger RNA-binding protein OS=Homo sapiens OX=9606 GN=ZFR PE=1 SV=2		0.003	2	FALSE	1	2	1	1074	116.9	9.04	6.34	1	1	0	0.267	0.448	0.01	0.01	0.01	0.01	0.133	0.01	0.01	0.362	2.245	0.01	0.199	0.01	0.01	9795.74	2619.32	4389.26					1307.11			3544.11	21987.5		1949.82	High	High	High
High	Master Protein	Q9NQC3	Reticulon-4 OS=Homo sapiens OX=9606 GN=RTN4 PE=1 SV=2		0.001	2	FALSE	1	5	1	1192	129.9	4.5	15.24	1	1	0	0.233	0.01	0.01	0.01	0.01	0.01	0.256	0.01	0.01	0.01	0.01	0.01	0.567	0.01	0.01	5549.3	1290.55						1421.88						3145.27	High	High	Not Found
	Master Protein	Q9H4A4	Aminopeptidase B OS=Homo sapiens OX=9606 GN=RNPEP PE=1 SV=2			2	FALSE	1	1	1	650	72.5	5.74		1		0																														High	High	High
High	Master Protein	P62266	40S ribosomal protein S23 OS=Homo sapiens OX=9606 GN=RPS23 PE=1 SV=3		0	16	FALSE	3	4	3	143	15.8	10.49	8.43		3	0	0.725	0.816	1.368	1.821	0.62	0.675	0.568	0.836	0.576	1.492	0.655	0.489	0.686	0.01	0.01	112973	81946.2	92193.9	154551		70048.9	76215.7	64185.1	94469.2		168518	73999.8	55270.6	77533	High	High	High
High	Master Protein	Q9UJU6-3	Isoform 3 of Drebrin-like protein OS=Homo sapiens OX=9606 GN=DBNL		0.002	3	FALSE	1	3	1	439	49	5.05	5.96		1	0	1.074	1.355	2.395	0.01	1.182	3.05	1.479	1.288	0.01	3.31	3.324	1.174	1.339	0.01	0.01	12268.7	13179.6	16627	29383.3		14500.2	37421.7	18139.9	15804.1		40608.6	40778.1	14403.9	16427	High	High	High
High	Master Protein	Q13177	Serine/threonine-protein kinase PAK 2 OS=Homo sapiens OX=9606 GN=PAK2 PE=1 SV=3		0.002	2	FALSE	1	2	1	524	58	5.96	5		1	0	1.895	0.539	1.328	0.01	1.493	1.095	2.216	1.109	2.537	0.915	0.562	1.127	0.613	0.01	0.01	11021.5	20888.5	5943.61	14641.2		16452.2	12072.9	24419	12222.6		10085.6	6191.73	12419.9	6761.36	High	High	High
High	Master Protein	Q9UKV3-5	Isoform 4 of Apoptotic chromatin condensation inducer in the nucleus OS=Homo sapiens OX=9606 GN=ACIN1		0	18	FALSE	27	132	2	1328	150.5	6.43	311.8		27	0	1.722	0.723	0.767	0.01	1.729	1.22	0.846	0.52	0.701	1.169	0.331	0.818	0.467	0.01	0.01	55354.9	95308.9	40041.2	42463.2		95709.2	67524.8	46837.5	28759.6		64690.8	18332.7	45287.8	25833.6	High	High	High
High	Master Protein	P06899	Histone H2B type 1-J OS=Homo sapiens OX=9606 GN=HIST1H2BJ PE=1 SV=3		0	73	FALSE	16	102	0	126	13.9	10.32	249.86		16	2	0.485	1.402	0.791	1.073	0.54	1.292	0.556	0.907	0.587	1.453	0.549	0.621	0.599	0.01	0.01	89463.5	43394.7	125453	70767.2		48277.2	115543	49710.5	81140.3		129990	49113.9	55527.5	53554.1	Not Found	Not Found	Not Found
High	Master Protein	Q99880	Histone H2B type 1-L OS=Homo sapiens OX=9606 GN=HIST1H2BL PE=1 SV=3		0	75	FALSE	16	96	0	126	13.9	10.32	249.6		16	1	0.599	1.119	1.171	2.306	0.651	1.693	0.555	0.948	0.853	1.979	1.422	0.452	0.553	0.01	1.324	303989	181964	340225	356027		198035	514579	168821	288186		601443	432312	137512	168136	Not Found	Not Found	Not Found
High	Master Protein	Q8NC51-3	Isoform 3 of Plasminogen activator inhibitor 1 RNA-binding protein OS=Homo sapiens OX=9606 GN=SERBP1		0	41	FALSE	13	67	1	393	43.1	8.44	227.88		13	0	0.515	0.01	0.514	0.01	0.01	0.01	0.338	0.299	0.01	0.01	0.01	1.123	0.203	0.01	0.01	5141.53	2647.27		2640.57				1737.47	1535.7				5771.91	1046.16	High	High	Not Found
High	Master Protein	P62995	Transformer-2 protein homolog beta OS=Homo sapiens OX=9606 GN=TRA2B PE=1 SV=1		0	23	FALSE	15	254	9	288	33.6	11.25	223.51		15	5	1.875	0.647	2.976	0.27	1.488	3.035	1.782	1.777	0.621	3.653	2.981	1.418	1.93	0.446	0.407	3.25131e+06	6.09745e+06	2.10261e+06	9.67714e+06		4.83779e+06	9.8682e+06	5.79544e+06	5.77915e+06		1.18762e+07	9.69118e+06	4.60933e+06	6.27456e+06	High	High	High
High	Master Protein	P50502	Hsc70-interacting protein OS=Homo sapiens OX=9606 GN=ST13 PE=1 SV=2		0	6	FALSE	2	47	2	369	41.3	5.27	181.59		2	0	0.644	0.425	0.295	0.01	0.328	0.157	0.578	0.717	0.305	0.196	0.127	1.362	0.606	0.01	0.21	363316	234095	154440	107239		119209	57203.2	210127	260332		71165	46057.3	494820	220207	High	High	High
High	Master Protein	Q9UN86	Ras GTPase-activating protein-binding protein 2 OS=Homo sapiens OX=9606 GN=G3BP2 PE=1 SV=2		0	10	FALSE	2	35	1	482	54.1	5.55	144.21		2	4	2.674	0.715	2.754	7.284	1.615	1.121	2.618	2.067	2.979	0.822	0.424	0.969	1.004	0.01	0.01	18830.8	50361.3	13459.8	51863.3		30413.9	21112.8	49295.2	38930.3		15475.9	7990.74	18244.5	18900.9	High	High	High
High	Master Protein	Q86YP4	Transcriptional repressor p66-alpha OS=Homo sapiens OX=9606 GN=GATAD2A PE=1 SV=1		0	3	FALSE	1	31	1	633	68	9.94	134.85		1	0	1.624	0.38	3.084	0.01	1.335	2.695	1.516	1.606	0.44	3.153	1.387	1.225	1.057	0.01	0.01	52017.8	84494	19763.2	160410		69441.5	140202	78882.9	83520.8		163996	72156.4	63708.4	54976	High	High	High
High	Master Protein	P16402	Histone H1.3 OS=Homo sapiens OX=9606 GN=HIST1H1D PE=1 SV=2		0	43	FALSE	16	49	3	221	22.3	11.02	126.22		16	0	1.112	1.188	2.005	0.01	0.896	1.086	1.045	0.578	1.086	1.208	0.803	0.265	0.596	0.01	0.01	22567.6	25093.2	26821.6	45253		20222.6	24518.3	23585.9	13051.4		27265.3	18128.1	5971.76	13447.5	High	High	High
High	Master Protein	Q86U70	LIM domain-binding protein 1 OS=Homo sapiens OX=9606 GN=LDB1 PE=1 SV=2		0	5	FALSE	3	23	3	411	46.5	6.96	96.7		3	0	1.186	1.384	0.98	0.899	0.954	1.19	0.826	1.172	0.605	0.727	0.689	1.004	1.271	0.01	2.245	232881	276101	322377	228277		222071	277057	192415	273008		169250	160443	233829	296065	High	High	High
High	Master Protein	P42166	Lamina-associated polypeptide 2, isoform alpha OS=Homo sapiens OX=9606 GN=TMPO PE=1 SV=2		0	9	FALSE	4	35	1	694	75.4	7.66	83.45		4	0	1.424	0.906	1.016	0.01	1.589	0.562	1.329	1.156	1.743	0.952	0.608	0.842	0.523	0.01	0.01	50217.1	71488.1	45506.7	51045.6		79819.4	28234.6	66748.2	58075.9		47792.3	30518.9	42269.5	26254.6	High	High	High
High	Master Protein	Q15459	Splicing factor 3A subunit 1 OS=Homo sapiens OX=9606 GN=SF3A1 PE=1 SV=1		0	4	FALSE	1	15	1	793	88.8	5.22	70.74		1	0	2.585	0.475	2.154	0.01	1.175	0.282	2.132	0.919	0.01	0.411	0.974	0.346	0.526	0.01	0.01	23957.9	61935.3	11378.6	51595.8		28152.8	6754.95	51078	22006.1		9858.45	23327.8	8281.39	12604.3	High	High	High
High	Master Protein	P00761	*CON* Trypsin precursor - sus scrofa - includes MSPRL added real and artificial sequences to mimic mass of Promega trypsin modifications		0	16	TRUE	6	20	6	741	79.4	8.31	69.93		6	0	0.244	0.821	0.189	0.01	0.252	0.77	0.137	0.196	0.042	0.818	0.998	0.316	0.281	0.01	0.01	811815	198421	666337	153676		204535	625021	111427	158862		664199	810461	256860	227789	High	High	High
High	Master Protein	P16401	Histone H1.5 OS=Homo sapiens OX=9606 GN=HIST1H1B PE=1 SV=3		0	25	FALSE	11	29	1	226	22.6	10.92	66.25		11	0																														High	High	High
High	Master Protein	Q96E39	RNA binding motif protein, X-linked-like-1 OS=Homo sapiens OX=9606 GN=RBMXL1 PE=1 SV=1		0	29	FALSE	13	42	1	390	42.1	9.89	62.05		13	0	1.099	1.02	0.381	0.01	0.769	0.343	0.931	1.067	0.975	0.344	0.324	0.78	0.753	0.01	0.01	550300	604847	561506	209816		423162	188974	512208	586925		189569	178064	429122	414270	High	High	High
High	Master Protein	Q8IUE6	Histone H2A type 2-B OS=Homo sapiens OX=9606 GN=HIST2H2AB PE=1 SV=3		0	25	FALSE	5	28	1	130	14	10.89	60.63		5	0	0.658	1.051	3.193	3.887	2.816	1.003	0.887	0.573	1.086	0.406	0.356	0.454	0.518	0.01	0.01	33656.2	22133.2	35359.3	107473		94782.5	33742.2	29855.4	19290.1		13675.4	11986.3	15277.8	17421.4	High	High	High
High	Master Protein	O60763	General vesicular transport factor p115 OS=Homo sapiens OX=9606 GN=USO1 PE=1 SV=2		0	4	FALSE	2	13	2	962	107.8	4.91	54.58		2	0	1.297	0.01	0.809	0.01	0.968	0.263	1.163	1.222	0.01	0.01	0.218	0.644	0.646	0.01	0.01	20857.6	27049.7		16876.2		20181.6	5478.35	24260.5	25479.5			4540.96	13428.4	13476.5	High	High	Not Found
High	Master Protein	O75494-4	Isoform 4 of Serine/arginine-rich splicing factor 10 OS=Homo sapiens OX=9606 GN=SRSF10		0	22	FALSE	7	35	1	173	21	10.48	54.45		7	0	0.865	2.963	3.863	0.01	1.492	4.219	1.22	1.434	0.01	4.393	3.243	3.334	1.603	0.01	0.01	4755.34	4114	14089.6	18371.3		7096.16	20064.3	5799.98	6821.24		20891.8	15420	15855.9	7624.08	High	High	High
High	Master Protein	O95232	Luc7-like protein 3 OS=Homo sapiens OX=9606 GN=LUC7L3 PE=1 SV=2		0	6	FALSE	2	12	2	432	51.4	9.79	48.01		2	0	1.084	0.835	0.555	0.01	0.871	0.436	0.956	1.462	0.01	0.641	0.483	1.157	1.31	0.01	0.01	87933.3	95356.9	73460.3	48790.6		76600.3	38370.7	84088.8	128588		56408.8	42489	101733	115212	High	High	High
High	Master Protein	Q13595-4	Isoform 4 of Transformer-2 protein homolog alpha OS=Homo sapiens OX=9606 GN=TRA2A		0	34	FALSE	9	31	1	180	20.6	10.17	35.18		9	0	0.789	3.05	1.323	12.971	1.119	4.399	1.034	1.296	7.236	3.563	3.22	1.116	1.667	0.01	0.01	15245.4	12036	46503.2	20163.2		17060.5	67065	15770.7	19760.3		54318.9	49096	17015.1	25418.2	High	High	High
High	Master Protein	O75400	Pre-mRNA-processing factor 40 homolog A OS=Homo sapiens OX=9606 GN=PRPF40A PE=1 SV=2		0	4	FALSE	3	14	3	957	108.7	7.56	34.92		3	0	1.69	1.069	1.544	1.697	3.671	1.571	2.498	3.401	2.005	1.869	2.467	1.166	2.208	0.01	2.772	100210	169311	107121	154769		367883	157442	250284	340817		187329	247229	116878	221236	High	High	High
High	Master Protein	Q9Y4B4	Helicase ARIP4 OS=Homo sapiens OX=9606 GN=RAD54L2 PE=1 SV=4		0	2	FALSE	1	9	1	1467	162.7	6.09	33.1		1	0	1.128	0.49	1.266	0.01	0.281	1.648	0.727	1.72	0.811	2.862	0.487	1.039	1.202	0.01	0.01	23347.1	26341.8	11432.7	29548.8		6562.39	38468.5	16962.7	40154.1		66810.8	11366.5	24268.1	28065.6	High	High	High
High	Master Protein	Q12797	Aspartyl/asparaginyl beta-hydroxylase OS=Homo sapiens OX=9606 GN=ASPH PE=1 SV=3		0	3	FALSE	1	6	1	758	85.8	5.01	32.26		1	0	1.108	0.01	0.01	0.01	0.01	0.01	0.305	0.874	0.01	1.22	0.01	0.01	1.262	0.01	0.01	4611.51	5109.82						1407.69	4030.08		5624.92			5819.71	High	High	Not Found
High	Master Protein	Q9H2H9	Sodium-coupled neutral amino acid transporter 1 OS=Homo sapiens OX=9606 GN=SLC38A1 PE=1 SV=1		0	10	FALSE	3	11	3	487	54	7.02	28.86		3	0	2.031	2.129	0.98	4.882	1.322	1.189	1.296	1.557	3.14	0.922	0.999	1.281	1.821	0.01	4.603	44617	90633.1	94975.5	43725.7		58964.8	53053	57845.2	69467.4		41128.7	44582.2	57143.4	81231.2	High	High	High
High	Master Protein	Q09161	Nuclear cap-binding protein subunit 1 OS=Homo sapiens OX=9606 GN=NCBP1 PE=1 SV=1		0	2	FALSE	4	18	4	790	91.8	6.43	28.85		4	0	2.199	1.437	2.382	1.267	1.515	1.492	2.422	2.026	2.037	1.658	1.433	1.008	1.275	0.01	0.59	146661	322524	210701	349352		222264	218856	355140	297132		243191	210203	147860	186926	High	High	High
High	Master Protein	Q5JTV8	Torsin-1A-interacting protein 1 OS=Homo sapiens OX=9606 GN=TOR1AIP1 PE=1 SV=2		0	7	FALSE	2	8	2	583	66.2	8.18	27.89		2	0	2.506	0.689	2.95	0.01	1.259	0.586	2.222	1.591	0.01	2.076	1.015	0.441	1.004	0.01	0.01	7807.82	19566.8	5378.85	23033.8		9830.22	4577.05	17345.3	12420.8		16205.7	7925.8	3445.74	7838.88	High	High	High
High	Master Protein	Q8NBN3	Transmembrane protein 87A OS=Homo sapiens OX=9606 GN=TMEM87A PE=1 SV=3		0	6	FALSE	2	5	2	555	63.4	6.74	27.76		2	0	0.623	0.01	0.507	0.01	0.01	0.599	0.386	0.914	0.01	0.714	0.01	0.01	1.251	0.01	0.01	5994.96	3736.4		3036.74			3592.18	2314.31	5481.95		4280.85			7499.48	High	High	Not Found
High	Master Protein	Q12789	General transcription factor 3C polypeptide 1 OS=Homo sapiens OX=9606 GN=GTF3C1 PE=1 SV=4		0	3	FALSE	4	10	4	2109	238.7	7.3	26.77		4	0	1.782	1.562	1.029	2.323	1.428	0.701	1.82	1.32	2.73	0.657	0.72	1.113	1.012	0.01	1.593	116791	208108	182448	120154		166796	81836.7	212600	154218		76677.2	84087.9	129948	118247	High	High	High
High	Master Protein	Q9Y2X7	ARF GTPase-activating protein GIT1 OS=Homo sapiens OX=9606 GN=GIT1 PE=1 SV=2		0	3	FALSE	1	5	1	761	84.3	6.8	26.75		1	0	1.158	1.014	1.746	0.01	0.374	1.734	1.324	1.194	0.01	2.269	0.01	0.341	0.773	0.01	0.01	9258.9	10720.2	9390.71	16168.3		3463.56	16059.5	12260.8	11058.7		21005.9		3155.29	7156.91	High	High	High
High	Master Protein	O95365	Zinc finger and BTB domain-containing protein 7A OS=Homo sapiens OX=9606 GN=ZBTB7A PE=1 SV=1		0	5	FALSE	1	6	1	584	61.4	5.19	25.61		1	0	0.767	1.376	0.928	4.588	0.789	1.701	0.966	1.303	2.924	2.131	3.874	0.832	1.515	0.01	0.01	35597.5	27291.8	48989.4	33040.4		28099.5	60538.7	34379.2	46395.1		75860.6	137919	29634.5	53924.9	High	High	High
High	Master Protein	Q8NHQ9	ATP-dependent RNA helicase DDX55 OS=Homo sapiens OX=9606 GN=DDX55 PE=1 SV=3		0	3	FALSE	1	7	1	600	68.5	9.25	25.36		1	0	1.052	0.394	0.34	0.01	0.601	0.327	0.684	0.733	0.01	0.625	0.01	0.957	0.89	0.01	0.01	13647.4	14359.5	5375.04	4638		8201.61	4468.41	9328.81	10003		8531.88		13061.2	12150.2	High	High	High
High	Master Protein	Q3YEC7	Rab-like protein 6 OS=Homo sapiens OX=9606 GN=RABL6 PE=1 SV=2		0	5	FALSE	1	6	1	729	79.5	5.22	24.89		1	0	2.742	0.01	0.01	0.01	0.01	0.01	0.01	1.451	0.01	0.01	0.01	0.01	1.418	0.01	0.01	1773.86	4863.16							2573.65					2515.03	High	High	Not Found
High	Master Protein	P68371	Tubulin beta-4B chain OS=Homo sapiens OX=9606 GN=TUBB4B PE=1 SV=1		0	14	FALSE	5	11	1	445	49.8	4.89	24.79		5	0	0.775	1.094	0.272	0.01	0.444	0.389	0.586	0.767	0.832	0.874	1.022	0.519	1.806	0.01	4.049	63758.3	49422.7	69726.7	17326.7		28324.2	24819	37376.8	48871.5		55729.6	65130.3	33094.4	115169	High	High	High
High	Master Protein	P85037	Forkhead box protein K1 OS=Homo sapiens OX=9606 GN=FOXK1 PE=1 SV=1		0	7	FALSE	3	10	3	733	75.4	9.32	24.77		3	0	1.963	0.837	1.524	0.01	1.624	1.526	1.838	1.312	1.067	1.515	0.929	0.773	0.991	0.01	0.01	23560	46237	19717.7	35893.9		38266.3	35948.5	43295.9	30911.8		35683.9	21878.8	18205.6	23338.7	High	High	High
High	Master Protein	Q08J23	tRNA (cytosine(34)-C(5))-methyltransferase OS=Homo sapiens OX=9606 GN=NSUN2 PE=1 SV=2		0	4	FALSE	1	6	1	767	86.4	6.77	24.76		1	0	2.487	1.434	2.076	0.01	2.268	0.01	2.246	0.803	0.01	0.01	0.957	0.01	0.733	0.01	0.01	3990.84	9925.88	5721.04	8286		9050.84		8964.3	3204.89			3818.73		2927.16	High	High	High
High	Master Protein	Q9BRS2	Serine/threonine-protein kinase RIO1 OS=Homo sapiens OX=9606 GN=RIOK1 PE=1 SV=2		0	3	FALSE	1	9	1	568	65.5	6.19	23.87		1	0	1.824	0.01	2.28	0.01	1.644	3.308	2.266	1.732	0.01	2.806	1.828	0.612	0.932	0.01	0.01	11324.3	20657.3		25819.8		18614.7	37465.1	25664.6	19616.9		31775.5	20699.2	6933.2	10557.4	High	High	Not Found
High	Master Protein	Q9ULX3	RNA-binding protein NOB1 OS=Homo sapiens OX=9606 GN=NOB1 PE=1 SV=1		0	4	FALSE	1	7	1	412	46.6	7.18	23.38		1	0	2.278	1.02	0.878	3.254	1.617	0.428	2.223	1.517	2.907	0.442	0.508	0.543	1.065	0.01	0.01	47328.1	107833	48264.9	41537.9		76536.8	20265.1	105232	71778.6		20895.4	24036	25710.1	50424.1	High	High	High
High	Master Protein	Q92504	Zinc transporter SLC39A7 OS=Homo sapiens OX=9606 GN=SLC39A7 PE=1 SV=2		0	3	FALSE	1	9	1	469	50.1	6.87	22.99		1	0	3.55	1.349	1.326	1.442	4.616	1.156	5.236	2.823	5.112	1.379	1.258	1.297	1.033	0.01	2.546	84782.8	301009	114349	112464		391381	98036.1	443882	239356		116943	106679	109997	87585.1	High	High	High
High	Master Protein	Q9HCD5	Nuclear receptor coactivator 5 OS=Homo sapiens OX=9606 GN=NCOA5 PE=1 SV=2		0	2	FALSE	1	18	1	579	65.5	9.6	22.97		1	0	1.178	0.857	1.954	0.591	1.342	1.961	1.239	1.357	0.386	2.139	2.484	1.254	1.656	0.01	0.01	91088	107310	78100.2	177958		122280	178664	112878	123642		194861	226239	114265	150853	High	High	High
High	Master Protein	Q7KZ85	Transcription elongation factor SPT6 OS=Homo sapiens OX=9606 GN=SUPT6H PE=1 SV=2		0	2	FALSE	1	5	1	1726	198.9	4.91	22.91		1	0	6.62	0.01	8.69	0.01	4.32	0.01	9.537	5.544	0.01	1.734	2.256	0.01	1.484	0.01	0.01	2338.98	15484.2		20326.7		10104.1		22307	12967.6		4056.17	5276.7		3469.93	High	High	Not Found
High	Master Protein	O15371	Eukaryotic translation initiation factor 3 subunit D OS=Homo sapiens OX=9606 GN=EIF3D PE=1 SV=1		0	5	FALSE	1	7	1	548	63.9	6.05	22.81		1	0	2.783	0.01	1.414	0.01	1.214	1.284	1.694	1.466	0.01	1.452	0.01	0.894	0.375	0.01	0.01	2925.99	8144.43		4136.17		3552.5	3757.87	4957.18	4289.68		4249.57		2616.24	1098.41	High	High	Not Found
High	Master Protein	Q9BTK6	PAXIP1-associated glutamate-rich protein 1 OS=Homo sapiens OX=9606 GN=PAGR1 PE=1 SV=1		0	8	FALSE	2	7	2	254	27.7	4.46	21.88		2	0	1.367	0.645	2.455	0.01	1.349	1.841	1.33	1.347	0.01	2.039	2.446	1.4	1.348	0.01	0.01	21936.9	29996.5	14157.9	53853.3		29589.8	40383.3	29181.5	29551.2		44724.7	53654	30704	29576	High	High	High
High	Master Protein	Q06587	E3 ubiquitin-protein ligase RING1 OS=Homo sapiens OX=9606 GN=RING1 PE=1 SV=2		0	8	FALSE	1	4	1	406	42.4	5.62	21.42		1	0	1.252	0.01	5.287	0.01	2.105	2.5	1.503	0.961	0.01	2.218	3.499	0.691	0.865	0.01	0.01	4322.95	5410.19		22856.7		9099.24	10805.8	6495.9	4152.42		9587.56	15125.7	2985.64	3739.7	High	High	Not Found
High	Master Protein	Q8WXA9	Splicing regulatory glutamine/lysine-rich protein 1 OS=Homo sapiens OX=9606 GN=SREK1 PE=1 SV=1		0	2	FALSE	1	11	1	508	59.3	10.39	21.34		1	0	2.641	0.86	1.661	0.01	2.987	0.809	2.758	2.092	1.838	1.057	1.686	1.002	1.367	0.01	0.01	27129.5	71647.4	23339.7	45063		81047.4	21955.1	74823.2	56754.3		28666.1	45750.3	27179.3	37097.4	High	High	High
High	Master Protein	P51003	Poly(A) polymerase alpha OS=Homo sapiens OX=9606 GN=PAPOLA PE=1 SV=4		0	2	FALSE	3	8	3	745	82.8	7.37	21.31		3	0	1.186	0.62	0.624	1.607	1.209	0.697	1.349	1.259	1.989	0.551	0.414	1.067	0.519	0.01	0.01	467710	554921	289929	291679		565458	325983	630805	588871		257670	193565	499253	242575	High	High	High
High	Master Protein	O75446	Histone deacetylase complex subunit SAP30 OS=Homo sapiens OX=9606 GN=SAP30 PE=1 SV=1		0	14	FALSE	1	3	1	220	23.3	9.17	20.86		1	0	3.299	0.01	1.025	0.01	3.135	0.01	4.127	1.727	0.01	0.935	0.01	0.746	0.571	0.01	0.01	4197.81	13847		4303.84		13161.6		17322.7	7251.44		3925.6		3132.24	2397.95	High	High	Not Found
High	Master Protein	Q6W2J9	BCL-6 corepressor OS=Homo sapiens OX=9606 GN=BCOR PE=1 SV=1		0	1	FALSE	2	12	2	1755	192.1	6.48	20.74		2	0	0.991	0.788	0.671	0.01	0.811	0.628	0.844	1.12	0.431	0.446	0.434	0.851	1.202	0.01	0.01	72222.7	71601	56944.3	48440.9		58542.7	45372.9	60986.9	80888.5		32225.8	31372.7	61459.5	86781.7	High	High	High
High	Master Protein	Q13098	COP9 signalosome complex subunit 1 OS=Homo sapiens OX=9606 GN=GPS1 PE=1 SV=4		0	4	FALSE	2	8	2	491	55.5	6.74	20.62		2	0	1.292	0.489	1.174	0.01	1.085	2.125	1.555	1.088	0.01	2.028	2.062	0.877	1.393	0.01	0.01	26255.5	33917.6	12837.2	30825.1		28480.9	55785.6	40835.2	28565.8		53238.6	54132.8	23036.7	36576	High	High	High
High	Master Protein	Q5JTD0	Tight junction-associated protein 1 OS=Homo sapiens OX=9606 GN=TJAP1 PE=1 SV=1		0	5	FALSE	2	6	2	557	61.8	5.97	20.39		2	0	1.494	0.848	1.914	3.084	1.557	1.496	1.409	1.34	0.01	1.283	0.185	1.092	0.627	0.01	0.01	20475.6	30592.3	17369.2	39197.1		31880.7	30637.1	28845.9	27442.7		26263.9	3784.04	22366.1	12830.2	High	High	High
High	Master Protein	Q14137	Ribosome biogenesis protein BOP1 OS=Homo sapiens OX=9606 GN=BOP1 PE=1 SV=2		0	2	FALSE	1	6	1	746	83.6	6.19	20.31		1	0	2.434	0.01	1.589	0.01	2.077	2.102	2.235	1.727	0.01	0.95	0.01	0.779	0.571	0.01	0.01	7716.97	18784.8		12261.7		16026	16219.4	17248.7	13329.8		7330.8		6013.45	4409.94	High	High	Not Found
High	Master Protein	P54725	UV excision repair protein RAD23 homolog A OS=Homo sapiens OX=9606 GN=RAD23A PE=1 SV=1		0	8	FALSE	1	4	1	363	39.6	4.58	19.64		1	0	0.996	1.862	0.57	0.01	1.168	0.573	1.106	0.779	0.01	0.678	0.368	0.827	0.61	0.01	0.01	16901.6	16836.2	31468.1	9636.3		19746.3	9679.14	18688.4	13170.6		11452.5	6224.99	13975.6	10313.6	High	High	High
High	Master Protein	P04792	Heat shock protein beta-1 OS=Homo sapiens OX=9606 GN=HSPB1 PE=1 SV=2		0	5	FALSE	1	9	1	205	22.8	6.4	19.58		1	0	1.891	0.565	2.627	0.01	3.711	2.688	1.972	1.996	0.01	3.515	1.207	1.89	1.105	0.01	0.01	26936.7	50935.5	15230.6	70752.6		99949	72416.7	53110.4	53769.1		94677.2	32511.6	50914.1	29772.9	High	High	High
High	Master Protein	Q9BTC0	Death-inducer obliterator 1 OS=Homo sapiens OX=9606 GN=DIDO1 PE=1 SV=5		0	2	FALSE	2	10	2	2240	243.7	7.88	19.42		2	0	0.789	0.881	0.81	0.01	0.926	1.495	0.742	1.241	0.01	0.995	1.18	1.008	1.451	0.01	0.01	37378.3	29482.1	32916	30284		34613.6	55868.4	27723.4	46387.9		37189.1	44096	37660.5	54236.7	High	High	High
High	Master Protein	Q9H813	Proton-activated chloride channel OS=Homo sapiens OX=9606 GN=PACC1 PE=1 SV=1		0.001	9	FALSE	1	3	1	350	40	8.88	19.23		1	0	4.257	0.01	2.286	0.01	2.814	0.01	2.942	2.71	0.01	0.01	0.01	0.01	0.97	0.01	0.01	4059.9	17282.8		9280.06		11424.4		11943	11000.5					3937.88	High	High	Not Found
High	Master Protein	Q9UPN4	Centrosomal protein of 131 kDa OS=Homo sapiens OX=9606 GN=CEP131 PE=1 SV=3		0.001	2	FALSE	3	10	3	1083	122.1	8.69	19.14		3	0	1.095	1.035	0.719	1.696	1.267	1.339	0.819	0.708	2.424	1.128	1.448	1.287	0.665	0.01	0.01	50850.8	55698.4	52635.7	36539.1		64415.9	68107.8	41668.7	36018		57379.5	73629.9	65452.2	33817.6	High	High	High
High	Master Protein	Q9NWS9	Zinc finger protein 446 OS=Homo sapiens OX=9606 GN=ZNF446 PE=1 SV=1		0.001	9	FALSE	1	4	1	450	48.9	6.09	18.41		1	0	100		100			100		100		100	100		100				1155.41		4654.23			3500.87		1473.63		7814.19	12054.9		1933.64	High	High	Not Found
High	Master Protein	Q9UH62	Armadillo repeat-containing X-linked protein 3 OS=Homo sapiens OX=9606 GN=ARMCX3 PE=1 SV=1		0.001	4	FALSE	1	4	1	379	42.5	8.37	18.23		1	0	1.269	0.777	1.082	0.01	0.84	0.639	0.947	1.271	0.01	0.349	0.766	0.904	1.007	0.01	0.01	15242.1	19340.8	11849.1	16495.9		12807.7	9747.24	14439.2	19375.8		5322.55	11670.7	13775	15353.8	High	High	High
High	Master Protein	Q9BUR4	Telomerase Cajal body protein 1 OS=Homo sapiens OX=9606 GN=WRAP53 PE=1 SV=1		0.001	15	FALSE	3	4	3	548	59.3	4.58	17.46		3	0	3.802	0.01	0.01	0.01	0.01	0.01	0.01	2.4	0.01	0.01	0.01	0.01	0.631	0.01	0.01	930.16	3536.8							2232.62					587.178	High	High	Not Found
High	Master Protein	Q99543	DnaJ homolog subfamily C member 2 OS=Homo sapiens OX=9606 GN=DNAJC2 PE=1 SV=4		0.001	3	FALSE	1	4	1	621	72	8.7	17.29		1	0	5.453	1.888	1.8	3.921	3.572	1.397	6.419	2.871	9.077	1.512	0.292	1.958	1.185	0.01	0.01	15773.9	86017.9	29783.8	28398.1		56337.1	22032.2	101254	45282.3		23857.8	4610.52	30890.6	18694.2	High	High	High
High	Master Protein	P11717	Cation-independent mannose-6-phosphate receptor OS=Homo sapiens OX=9606 GN=IGF2R PE=1 SV=3		0.001	2	FALSE	2	7	2	2491	274.2	5.94	17.21		2	0	1.131	0.01	1.687	0.01	0.737	2.257	1.093	1.114	0.01	2.384	0.979	0.777	1.034	0.01	0.01	12401	14024.9		20923.6		9135.34	27984.4	13557.6	13813.6		29561.9	12136.8	9633.65	12826.3	High	High	Not Found
High	Master Protein	P51114	Fragile X mental retardation syndrome-related protein 1 OS=Homo sapiens OX=9606 GN=FXR1 PE=1 SV=3		0.001	4	FALSE	1	6	1	621	69.7	6.15	17.19		1	0	1.22	1.344	1.552	0.01	1.017	2.51	0.883	0.904	0.01	2.483	2.91	0.818	0.892	0.01	0.01	9887.86	12065.8	13291.8	15350.4		10051.1	24820.8	8732.55	8942.43		24556.1	28778.2	8088.14	8821.85	High	High	High
High	Master Protein	Q96N64	PWWP domain-containing protein 2A OS=Homo sapiens OX=9606 GN=PWWP2A PE=1 SV=2		0.001	4	FALSE	1	4	1	755	81.9	9	17.15		1	0	1.927	0.01	2.842	0.01	2.165	0.01	1.739	1.625	0.01	4.397	4.19	1.54	1.289	0.01	0.01	1644.43	3169.13		4674.08		3560.05		2860.33	2672.18		7229.98	6889.36	2532.55	2119.99	High	High	Not Found
High	Master Protein	Q06787	Synaptic functional regulator FMR1 OS=Homo sapiens OX=9606 GN=FMR1 PE=1 SV=1		0.001	6	FALSE	1	5	1	632	71.1	7.42	16.95		1	0	2.737	0.01	2.862	0.01	0.01	4.66	4.02	3.25	0.01	2.571	1.782	0.01	4.465	0.01	0.01	1824.41	4992.83		5221.32			8502.28	7334.6	5928.56		4690.91	3250.35		8146.18	High	High	Not Found
High	Master Protein	Q9H8Y8	Golgi reassembly-stacking protein 2 OS=Homo sapiens OX=9606 GN=GORASP2 PE=1 SV=3		0.001	5	FALSE	1	4	1	452	47.1	4.82	16.85		1	0	1.366	2.99	1.212	5.821	1.811	2.011	1.613	1.087	3.451	1.101	1.216	1.24	1.75	0.01	0.01	11660.1	15926.2	34864	14128.9		21116.1	23450.1	18809.5	12670		12842.4	14179.8	14457.1	20402.5	High	High	High
High	Master Protein	Q9NY61	Protein AATF OS=Homo sapiens OX=9606 GN=AATF PE=1 SV=1		0.001	5	FALSE	1	4	1	560	63.1	4.94	16.6		1	0	2.433	0.632	0.957	0.01	1.242	0.203	1.709	1.784	3.064	0.577	0.01	0.811	0.693	0.01	0.01	21086.7	51310.7	13319.2	20187.4		26195.6	4286.55	36044.1	37627.5		12168.2		17102.8	14612.7	High	High	High
High	Master Protein	Q9Y2U5	Mitogen-activated protein kinase kinase kinase 2 OS=Homo sapiens OX=9606 GN=MAP3K2 PE=1 SV=2		0.001	6	FALSE	2	5	2	619	69.7	8	16.55		2	0	1.047	0.01	0.808	0.01	0.909	0.375	0.733	1.38	2.1	0.487	0.01	0.593	1.36	0.01	0.01	10293.7	10778.5		8318.01		9355.85	3859.49	7546.51	14207.5		5016.72		6099.28	14002.6	High	High	Not Found
High	Master Protein	Q9UNS2	COP9 signalosome complex subunit 3 OS=Homo sapiens OX=9606 GN=COPS3 PE=1 SV=3		0.001	4	FALSE	1	5	1	423	47.8	6.65	16.41		1	0	1.385	1.249	1.118	0.01	1.155	1.159	1.565	1.392	2.134	0.951	0.989	1.16	1.469	0.01	0.01	46699	64689.9	58305	52214		53953.3	54124.2	73079.1	64982		44417.8	46171.2	54156.6	68608.7	High	High	High
High	Master Protein	Q14692	Ribosome biogenesis protein BMS1 homolog OS=Homo sapiens OX=9606 GN=BMS1 PE=1 SV=1		0.001	1	FALSE	1	4	1	1282	145.7	6.44	16.29		1	0	0.639	0.667	0.339	0.01	0.259	0.01	0.283	0.557	0.01	0.378	0.319	0.395	0.847	0.01	0.01	28650.2	18319.1	19100.8	9720.24		7415.35		8115.02	15959.6		10827.8	9134.05	11316.8	24264.2	High	High	High
High	Master Protein	O94842	TOX high mobility group box family member 4 OS=Homo sapiens OX=9606 GN=TOX4 PE=1 SV=1		0.001	3	FALSE	1	6	1	621	66.2	5.06	16.25		1	0	1.037	0.835	1.743	0.01	1.034	2.393	0.927	1.456	0.01	2.119	1.895	0.381	1.124	0.01	0.01	14227.7	14757.3	11886	24800.6		14706.3	34043.7	13192.5	20710.2		30142.8	26966.2	5418.78	15985.3	High	High	High
High	Master Protein	Q9UPP1	Histone lysine demethylase PHF8 OS=Homo sapiens OX=9606 GN=PHF8 PE=1 SV=3		0.001	1	FALSE	1	4	1	1060	117.8	8.72	16.06		1	0	3.704	0.01	0.9	4.258	3.437	0.864	1.686	0.539	1.328	1.599	0.299	0.433	0.342	0.01	0.01	21263.5	78752.5		19129.7		73084.1	18373.5	35860	11469.1		34005.6	6357.26	9204.78	7264.68	High	High	Not Found
High	Master Protein	Q9BZ23	Pantothenate kinase 2, mitochondrial OS=Homo sapiens OX=9606 GN=PANK2 PE=1 SV=3		0.001	5	FALSE	2	5	2	570	62.6	9.28	15.92		2	0	2.439	2.146	1.536	6.823	2.104	2.584	1.832	1.133	4.073	1.698	1.712	1.135	0.99	0.01	0.01	28646.5	69854.7	61480.7	43989.8		60264.2	74036.5	52489.1	32453.9		48634.2	49053	32510.1	28370.2	High	High	High
High	Master Protein	Q9UHB9	Signal recognition particle subunit SRP68 OS=Homo sapiens OX=9606 GN=SRP68 PE=1 SV=2		0.001	4	FALSE	1	4	1	627	70.7	8.56	15.43		1	0	3.621	0.01	2.99	0.01	2.456	0.01	3.08	2.397	0.01	1.894	0.01	0.01	0.495	0.01	0.01	2027.74	7342.01		6062.46		4979.88		6246.45	4860.31		3841.55			1003.27	High	High	Not Found
High	Master Protein	Q8NI27	THO complex subunit 2 OS=Homo sapiens OX=9606 GN=THOC2 PE=1 SV=2		0.001	2	FALSE	3	8	3	1593	182.7	8.44	15.43		3	0	2.13	1.666	1.342	6.413	2.767	1.019	2.763	1.292	4.169	0.772	1.22	1.029	1.113	0.01	0.01	28883.6	61518.1	48125	38769.1		79907.6	29443.6	79803.4	37320.1		22291.5	35244.8	29710.9	32149.3	High	High	High
High	Master Protein	Q9H4I2	Zinc fingers and homeoboxes protein 3 OS=Homo sapiens OX=9606 GN=ZHX3 PE=1 SV=3		0.001	5	FALSE	2	4	2	956	104.6	6.07	15.23		2	0	0.947	0.01	1.457	0.01	0.333	1.861	0.947	1.046	0.01	1.302	0.854	0.778	0.885	0.01	0.01	9181.46	8697.1		13379.6		3053.88	17089.2	8690.57	9601.52		11955	7845.46	7146.32	8125.16	High	High	Not Found
High	Master Protein	P13807	Glycogen [starch] synthase, muscle OS=Homo sapiens OX=9606 GN=GYS1 PE=1 SV=2		0.001	6	FALSE	2	5	2	737	83.7	6.18	15.15		2	0	12.76	0.01	3.917	0.01	26.425	1.239	18.055	1.365	0.01	3.185	1.717	0.01	0.746	0.01	0.01	2367.78	30213.4		9275.79		62569	2933.98	42750	3231.25		7542.34	4065.21		1767.2	High	High	Not Found
High	Master Protein	O15164	Transcription intermediary factor 1-alpha OS=Homo sapiens OX=9606 GN=TRIM24 PE=1 SV=3		0.001	2	FALSE	1	5	1	1050	116.8	7.11	15.11		1	0	1.084	0.368	0.784	0.01	0.754	0.459	1.021	1.313	0.01	0.895	0.661	0.607	1.072	0.01	0.01	26063.6	28252.2	9584.85	20439.9		19660.1	11952.2	26601.9	34214.7		23333.3	17215.3	15811.7	27929.2	High	High	High
High	Master Protein	Q5VZL5	Zinc finger MYM-type protein 4 OS=Homo sapiens OX=9606 GN=ZMYM4 PE=1 SV=1		0.001	1	FALSE	1	4	1	1548	172.7	6.84	15.11		1	0	1.023	0.947	1.136	0.01	1.043	2.1	1.089	1.553	0.01	1.409	1.265	1.349	1.73	0.01	0.01	11741	12013	11116.9	13341.6		12247.8	24653	12788.8	18237.1		16537.5	14858	15836.1	20314	High	High	High
High	Master Protein	P25440	Bromodomain-containing protein 2 OS=Homo sapiens OX=9606 GN=BRD2 PE=1 SV=2		0.001	4	FALSE	2	4	2	801	88	9.09	15.09		2	0	0.917	1.139	0.478	0.01	0.583	0.808	0.933	1.038	0.01	0.93	0.596	0.475	1.488	0.01	0.01	9688.97	8881.11	11033.4	4626.99		5649.5	7830.1	9040.11	10053		9010.41	5771.78	4600.44	14422	High	High	High
High	Master Protein	P55201	Peregrin OS=Homo sapiens OX=9606 GN=BRPF1 PE=1 SV=2		0.001	5	FALSE	3	4	3	1214	137.4	7.93	15.08		3	0	1.068	1.051	0.842	0.01	0.828	0.65	1.152	1.648	0.01	0.771	1.079	0.912	1.725	0.01	5.271	21248.8	22698.8	22329.4	17895.7		17586.6	13809.9	24488.4	35015		16392.2	22921.5	19380.3	36647.4	High	High	High
High	Master Protein	Q8NDI1	EH domain-binding protein 1 OS=Homo sapiens OX=9606 GN=EHBP1 PE=1 SV=3		0.001	2	FALSE	1	3	1	1231	139.9	5.35	15.03		1	0	0.697	0.01	0.239	0.01	0.417	0.01	0.629	1.077	0.01	0.01	0.01	0.317	0.731	0.01	0.01	11883.3	8285.82		2845.47		4960.3		7470.6	12801				3762.2	8689.31	High	High	Not Found
High	Master Protein	Q9UN36	Protein NDRG2 OS=Homo sapiens OX=9606 GN=NDRG2 PE=1 SV=2		0.001	4	FALSE	2	8	2	371	40.8	5.21	14.9		2	0	1.344	0.786	1.556	0.01	1.348	1.915	1.44	1.088	0.804	2.34	2.604	0.956	1.013	0.01	0.01	30814.8	41411.5	24217.4	47953.3		41527.2	59010.3	44372.5	33514.6		72096.5	80228.2	29450.3	31222.6	High	High	High
High	Master Protein	Q92882	Osteoclast-stimulating factor 1 OS=Homo sapiens OX=9606 GN=OSTF1 PE=1 SV=2		0.001	7	FALSE	1	5	1	214	23.8	5.68	14.84		1	0	0.851	0.01	0.692	0.01	0.326	0.499	0.769	0.757	2.573	1.578	1.01	1.007	0.962	0.01	0.01	7957.99	6768.59		5507.95		2593.89	3970.45	6116.81	6027.01		12556.5	8037.99	8015.58	7657.42	High	High	Not Found
High	Master Protein	Q9UNZ2-4	Isoform 2 of NSFL1 cofactor p47 OS=Homo sapiens OX=9606 GN=NSFL1C		0.001	6	FALSE	3	6	1	339	37.3	5.11	14.63		3	2	1.874	0.965	1.433	2.667	2.225	0.567	2.367	0.846	1.843	0.377	0.662	0.737	0.795	0.01	0.01	77084.5	144463	74352.6	110486		171491	43734.4	182453	65187.2		29027.6	50999	56791.3	61284.3	High	High	High
High	Master Protein	Q9UQ84	Exonuclease 1 OS=Homo sapiens OX=9606 GN=EXO1 PE=1 SV=2		0.001	1	FALSE	1	6	1	846	94	8.31	14.63		1	0	1.228	0.792	0.778	1.195	1.177	1.097	1.048	1.086	0.828	0.93	0.77	1.133	1.004	0.01	0.01	65179.6	80014.3	51625.2	50701.4		76742.3	71513.5	68315.8	70795.1		60637.1	50159	73849.6	65408.9	High	High	High
High	Master Protein	Q6ZN17	Protein lin-28 homolog B OS=Homo sapiens OX=9606 GN=LIN28B PE=1 SV=1		0.001	5	FALSE	1	8	1	250	27.1	8.91	14.61		1	0	0.789	0.889	0.866	0.01	0.897	1.066	0.855	1.014	0.229	0.747	0.978	0.979	1.173	0.01	0.01	117472	92679.2	104413	101713		105421	125224	100496	119142		87718.4	114875	114956	137772	High	High	High
High	Master Protein	Q9Y478	5'-AMP-activated protein kinase subunit beta-1 OS=Homo sapiens OX=9606 GN=PRKAB1 PE=1 SV=4		0.001	12	FALSE	2	4	2	270	30.4	6.4	14.52		2	0	0.622	1.152	0.57	0.01	0.393	0.656	0.765	1.043	0.01	0.594	0.852	1.289	1.948	48.356	4.113	50382.9	31342.2	58056.4	28716.8		19781.7	33047.3	38519.9	52574.5		29951.8	42940.7	64945.4	98131.2	High	High	High
High	Master Protein	Q8TD16	Protein bicaudal D homolog 2 OS=Homo sapiens OX=9606 GN=BICD2 PE=1 SV=1		0.001	3	FALSE	3	8	3	824	93.5	5.44	14.47		3	0	0.97	0.439	1.552	0.01	1.148	1.716	1.108	1.143	0.01	1.676	2.544	1.147	0.997	0.01	0.01	27012.3	26211.2	11870.3	41924.6		30997.7	46364.1	29942.7	30880.2		45284.8	68724	30992.4	26931	High	High	High
High	Master Protein	O43847	Nardilysin OS=Homo sapiens OX=9606 GN=NRDC PE=1 SV=3		0.001	1	FALSE	1	5	1	1151	131.6	4.98	14.22		1	0	2.28	1.266	1.225	9.567	1.801	1.499	2.101	1.322	2.238	0.56	0.614	1.627	0.478	0.01	0.01	24617	56124	31162.1	30145.5		44340.6	36891	51724.3	32548.8		13783.8	15106.8	40061.6	11773	High	High	High
High	Master Protein	Q8IWA0	WD repeat-containing protein 75 OS=Homo sapiens OX=9606 GN=WDR75 PE=1 SV=1		0.001	3	FALSE	1	2	1	830	94.4	5.96	13.87		1	0	5.59	0.01	1.708	0.01	2.911	1.165	4.509	1.558	0.01	0.01	0.01	1.371	0.839	0.01	0.01	3536.99	19773.5		6040.31		10297.7	4121.29	15947.5	5510.03				4849.64	2966.1	High	High	Not Found
High	Master Protein	Q6ZU80	Centrosomal protein of 128 kDa OS=Homo sapiens OX=9606 GN=CEP128 PE=1 SV=2		0.001	1	FALSE	1	5	1	1094	127.9	6.52	13.66		1	0	1.303	0.88	0.693	0.01	1.734	0.991	1.013	0.917	0.01	0.837	1.099	0.946	0.63	0.01	0.01	59717.1	77801.8	52579.7	41377.4		103546	59179.8	60496.2	54735.8		49987	65642.8	56483.4	37593.1	High	High	High
High	Master Protein	P46100	Transcriptional regulator ATRX OS=Homo sapiens OX=9606 GN=ATRX PE=1 SV=5		0.001	3	FALSE	6	9	6	2492	282.4	6.58	13.5		6	0	1.082	2.337	0.423	5.686	1.13	0.329	1.032	1.045	3.436	0.387	0.518	0.905	1.277	0.01	0.544	152887	165368	357370	64683.3		172765	50325.2	157749	159740		59098.2	79257.9	138384	195299	High	High	High
High	Master Protein	P27348	14-3-3 protein theta OS=Homo sapiens OX=9606 GN=YWHAQ PE=1 SV=1		0.001	16	FALSE	3	7	1	245	27.7	4.78	13.48		3	0																														Not Found	Not Found	Not Found
High	Master Protein	Q641Q2	WASH complex subunit 2A OS=Homo sapiens OX=9606 GN=WASHC2A PE=1 SV=3		0.001	2	FALSE	1	3	1	1341	147.1	4.81	13.46		1	0	2.888	0.01	1.316	0.01	0.931	0.01	2.016	2.521	0.01	0.01	0.01	1.32	2.449	0.01	0.01	2502.18	7226.5		3292.5		2329.06		5044.22	6308.72				3302.75	6128.38	High	High	Not Found
High	Master Protein	P46060	Ran GTPase-activating protein 1 OS=Homo sapiens OX=9606 GN=RANGAP1 PE=1 SV=1		0.001	5	FALSE	1	3	1	587	63.5	4.68	13.45		1	0	0.883	0.904	0.346	0.01	0.01	0.01	1.101	1.175	0.01	1.092	0.757	0.382	1.2	0.01	0.01	5996.12	5295.4	5419.78	2075.84				6602.75	7044.66		6546.2	4538.56	2291.41	7192.43	High	High	High
High	Master Protein	O60583	Cyclin-T2 OS=Homo sapiens OX=9606 GN=CCNT2 PE=1 SV=2		0.001	2	FALSE	1	4	1	730	81	8.92	13.29		1	0	1.898	0.01	0.682	0.01	2.379	0.01	2.057	1.759	0.01	0.01	0.01	0.909	0.868	0.01	0.01	4207.18	7986.11		2868.4		10010.1		8654.81	7398.93				3824.67	3653.9	High	High	High
High	Master Protein	O15047	Histone-lysine N-methyltransferase SETD1A OS=Homo sapiens OX=9606 GN=SETD1A PE=1 SV=3		0.001	1	FALSE	2	8	2	1707	185.9	5.14	13.22		2	0	1.235	0.691	1.525	0.01	1.108	1.944	1.085	1.2	0.01	2.302	3.204	1.042	1.098	0.01	0.01	23206.1	28651.8	16043.9	35379		25709.8	45105.9	25183.3	27858.8		53415.3	74342.1	24181.1	25490	High	High	High
High	Master Protein	P09104	Gamma-enolase OS=Homo sapiens OX=9606 GN=ENO2 PE=1 SV=3		0.001	7	FALSE	2	5	1	434	47.2	5.03	13.08		2	0	1.151	1.902	0.93	0.01	0.271	2.221	0.521	0.617	0.01	3.802	0.607	0.599	1.053	0.01	0.01	14281.6	16443.7	27156.7	13285.5		3873.35	31718.8	7445.86	8808.69		54297.8	8674.86	8549.16	15043.9	High	High	High
High	Master Protein	P49815	Tuberin OS=Homo sapiens OX=9606 GN=TSC2 PE=1 SV=2		0.001	2	FALSE	2	3	2	1807	200.5	7.31	13.07		2	0	1.413	2.481	1.285	0.01	0.737	0.77	1.139	1.115	0.01	0.01	0.54	0.363	0.569	0.01	0.01	8720.59	12322.4	21638.4	11206.7		6426.06	6718.32	9932.62	9723.29			4706.72	3163.25	4959.2	High	High	High
High	Master Protein	Q9UJV9	Probable ATP-dependent RNA helicase DDX41 OS=Homo sapiens OX=9606 GN=DDX41 PE=1 SV=2		0.001	6	FALSE	2	3	2	622	69.8	6.84	13.07		2	0	0.914	0.01	0.438	0.01	0.615	1.499	0.644	0.905	0.01	0.01	0.01	0.506	0.977	0.01	0.01	4566.21	4175.21		2001.33		2808.4	6846.62	2942.15	4130.72				2309.65	4461.96	High	High	High
High	Master Protein	P51116	Fragile X mental retardation syndrome-related protein 2 OS=Homo sapiens OX=9606 GN=FXR2 PE=1 SV=2		0.001	3	FALSE	1	4	1	673	74.2	6.23	13.02		1	0	1.413	0.715	0.644	0.01	1.51	0.896	1.591	1.345	0.01	1.272	0.577	0.998	0.85	0.01	0.01	17316.5	24462.7	12385.6	11147.4		26153.5	15524	27552.6	23289.7		22030.3	9993.25	17279.8	14723.9	High	High	High
High	Master Protein	Q9BVG4	Protein PBDC1 OS=Homo sapiens OX=9606 GN=PBDC1 PE=1 SV=1		0.001	14	FALSE	4	11	4	233	26	4.79	12.94		4	0	3.253	0.197	1.79	0.01	3.407	1.136	3.426	1.893	3.819	1.171	0.927	0.841	0.505	0.01	0.01	114052	370993	22437.7	204138		388582	129582	390713	215855		133518	105761	95914.5	57556.4	High	High	High
High	Master Protein	O75351	Vacuolar protein sorting-associated protein 4B OS=Homo sapiens OX=9606 GN=VPS4B PE=1 SV=2		0.001	6	FALSE	2	4	2	444	49.3	7.23	12.88		2	0	0.758	0.783	0.423	0.01	0.744	0.244	0.667	1.045	1.271	0.399	0.406	0.804	0.606	0.01	0.01	56536.6	42882.4	44256.6	23896.9		42056	13768	37696.2	59084.4		22539.5	22957.5	45453.3	34235.9	High	High	High
High	Master Protein	Q9Y4C1	Lysine-specific demethylase 3A OS=Homo sapiens OX=9606 GN=KDM3A PE=1 SV=4		0.001	1	FALSE	2	6	2	1321	147.2	8.07	12.81		2	0	0.592	1.815	0.529	1.659	0.543	0.763	0.496	1.188	0.528	0.541	0.513	0.855	1.401	0.01	3.111	217845	128950	395344	115286		118282	166250	108019	258698		117830	111786	186282	305222	High	High	High
High	Master Protein	Q6FI81	Anamorsin OS=Homo sapiens OX=9606 GN=CIAPIN1 PE=1 SV=2		0.001	5	FALSE	2	7	2	312	33.6	5.62	12.74		2	0	1.282	1.856	0.962	1.367	1.125	1.726	1.449	1.531	1.738	0.6	0.502	1.639	1.931	0.01	2.127	129862	166433	241034	124913		146148	224085	188136	198875		77958.8	65172.6	212878	250771	High	High	High
High	Master Protein	Q6NXT2	Histone H3.3C OS=Homo sapiens OX=9606 GN=H3F3C PE=1 SV=3		0.001	55	FALSE	9	15	1	135	15.2	11.11	12.71		9	0	0.01	0.576	0.01	0.01	0.01	0.061	0.01	0.01	0.01	0.01	0.087	0.01	0.103	0.01	0.01	62254.8		35833.3				3815.63					5388.5		6435.3	High	Not Found	High
High	Master Protein	Q9UEY8	Gamma-adducin OS=Homo sapiens OX=9606 GN=ADD3 PE=1 SV=1		0.001	3	FALSE	2	5	1	706	79.1	6.32	12.64		2	0	1.76	0.46	0.538	0.01	1.252	0.326	1.794	1.704	2.528	0.227	0.324	1.094	1.064	0.01	3.216	45752	80510.3	21042.1	24629.2		57300.1	14908.2	82070.2	77983.1		10377.1	14816.5	50060.5	48681.9	High	High	High
High	Master Protein	P20810	Calpastatin OS=Homo sapiens OX=9606 GN=CAST PE=1 SV=4		0.001	2	FALSE	1	6	1	708	76.5	5.07	12.46		1	0	1.271	0.508	1.1	0.01	1.285	0.364	1.119	0.752	0.01	0.403	0.478	1.702	0.696	0.01	0.01	11587.2	14728.1	5884.22	12746.5		14888.6	4216.55	12969.8	8717.77		4675.05	5538.86	19723.7	8067.84	High	High	High
High	Master Protein	Q2M2I8	AP2-associated protein kinase 1 OS=Homo sapiens OX=9606 GN=AAK1 PE=1 SV=3		0.001	2	FALSE	2	8	2	961	103.8	6.6	12.46		2	0	1.211	0.386	1.083	0.01	1.015	1.223	1.049	1.156	0.664	0.739	1.231	0.999	1.026	0.01	0.01	35655.5	43175.8	13773.9	38600.8		36182.8	43593.3	37413.4	41202.1		26338	43886.1	35629.2	36584.5	High	High	High
High	Master Protein	P49761-1	Isoform 1 of Dual specificity protein kinase CLK3 OS=Homo sapiens OX=9606 GN=CLK3		0.001	8	FALSE	4	8	4	490	58.6	9.52	12.15		4	0	1.107	1.237	1.097	1.248	0.682	1.293	0.828	1.374	0.932	1.559	1.124	1.343	1.582	0.01	2.831	82181.7	90946.3	101699	90141.8		56050.7	106270	68039.8	112952		128159	92346.5	110371	129992	High	High	High
High	Master Protein	O60343	TBC1 domain family member 4 OS=Homo sapiens OX=9606 GN=TBC1D4 PE=1 SV=2		0.001	2	FALSE	2	6	2	1298	146.5	7.01	12.11		2	0	2.306	4.455	2.7	7.986	3.858	2.625	2.406	1.468	2.508	3.042	2.339	1.011	0.945	0.01	0.01	105352	242990	469391	284440		406460	276571	253486	154680		320492	246413	106539	99525.1	High	High	High
High	Master Protein	Q2M3G4	Protein Shroom1 OS=Homo sapiens OX=9606 GN=SHROOM1 PE=1 SV=1		0.001	5	FALSE	2	4	2	852	90.7	6.15	12.08		2	0	0.621	0.835	0.981	0.01	0.536	1.073	0.482	0.555	0.01	1.185	3.103	0.509	0.776	0.01	0.01	17056.8	10586.4	14236.8	16731.6		9138.06	18303.2	8228.89	9462.99		20215	52935.5	8686.76	13243.9	High	High	High
High	Master Protein	Q9UEE9	Craniofacial development protein 1 OS=Homo sapiens OX=9606 GN=CFDP1 PE=1 SV=1		0.001	11	FALSE	1	2	1	299	33.6	4.81	12.08		1	0	0.79	0.01	0.01	0.01	0.01	0.01	0.388	0.01	0.01	0.01	0.01	0.01	0.01	0.01	0.01	2875.8	2270.57						1116							High	High	Not Found
High	Master Protein	P56211	cAMP-regulated phosphoprotein 19 OS=Homo sapiens OX=9606 GN=ARPP19 PE=1 SV=2		0.001	27	FALSE	3	5	2	112	12.3	9.09	11.78		3	0	5.701	0.076	1.864	0.01	6.745	0.459	2.02	0.518	0.312	0.527	0.38	0.526	0.444	0.01	0.01	62211	354682	4749.97	115943		419601	28573.7	125677	32255.3		32769	23632.1	32710.7	27593.2	High	High	High
High	Master Protein	Q6VMQ6	Activating transcription factor 7-interacting protein 1 OS=Homo sapiens OX=9606 GN=ATF7IP PE=1 SV=3		0.001	1	FALSE	1	4	1	1270	136.3	4.7	11.73		1	0	2.897	1.164	1.395	6.602	2.024	1.071	2.592	1.8	4.81	1.048	1.108	1.132	1.339	0.01	2.464	55235.9	160031	64304.1	77072.5		111783	59142.5	143154	99436.5		57907.1	61217.5	62520.3	73938.8	High	High	High
High	Master Protein	Q9H1C4	Protein unc-93 homolog B1 OS=Homo sapiens OX=9606 GN=UNC93B1 PE=1 SV=2		0.001	7	FALSE	1	6	1	597	66.6	6.96	11.69		1	0	2.721	0.01	2.825	0.01	2.272	1.455	2.485	2.769	0.01	2.66	1	0.723	1.756	0.01	0.01	4184.97	11385.7		11824.1		9507.85	6090.85	10399.4	11587.1		11130.5	4183.78	3024.64	7349.1	High	High	Not Found
High	Master Protein	P50991	T-complex protein 1 subunit delta OS=Homo sapiens OX=9606 GN=CCT4 PE=1 SV=4		0.001	4	FALSE	2	5	2	539	57.9	7.83	11.55		2	0	1.253	3.407	0.973	1.871	0.552	1.628	0.683	0.792	0.471	1.438	1.519	0.532	0.914	0.01	0.01	53883.5	67511.5	183585	52426		29762.3	87715.3	36819.3	42678.4		77509.6	81850.6	28666.8	49240.5	High	High	High
High	Master Protein	Q53GS9	U4/U6.U5 tri-snRNP-associated protein 2 OS=Homo sapiens OX=9606 GN=USP39 PE=1 SV=2		0.001	5	FALSE	3	11	3	565	65.3	8.91	11.46		3	0	0.476	0.722	1.08	0.01	0.517	2.479	0.397	1.193	0.01	2.113	2.075	1.59	0.963	0.01	0.01	119533	56845.1	86310.6	129075		61803.2	296349	47418	142575		252608	248040	190053	115162	High	High	High
High	Master Protein	Q5T0N5	Formin-binding protein 1-like OS=Homo sapiens OX=9606 GN=FNBP1L PE=1 SV=3		0.001	7	FALSE	2	3	2	605	70	6.64	11.35		2	0	1.297	0.77	0.975	2.097	0.914	1.188	1.435	0.999	2.881	1.342	0.943	1.089	0.698	0.01	0.01	35350.5	45841.3	27223.4	34455.1		32297.4	41994	50738.4	35316.1		47428.6	33322.7	38504.8	24669.2	High	High	High
High	Master Protein	Q9UER7	Death domain-associated protein 6 OS=Homo sapiens OX=9606 GN=DAXX PE=1 SV=2		0.001	2	FALSE	1	7	1	740	81.3	4.87	11.31		1	0	1.382	2.042	0.716	14.84	1.648	1.032	1.499	1.546	3.912	0.487	0.663	1.106	1.377	0.01	2.505	75320.2	104096	153784	53896		124142	77740	112922	116478		36656.7	49964.3	83307.2	103713	High	High	High
High	Master Protein	P24863	Cyclin-C OS=Homo sapiens OX=9606 GN=CCNC PE=1 SV=2		0.001	10	FALSE	1	2	1	283	33.2	7.33	11.01		1	0	1.255	1.486	1.294	0.01	0.663	1.184	1.044	2.393	0.01	0.01	0.01	1.455	1.83	0.01	0.01	9170.66	11508	13630.1	11870.2		6080.83	10861	9570.53	21944.3				13347	16783.7	High	High	High
High	Master Protein	P14859	POU domain, class 2, transcription factor 1 OS=Homo sapiens OX=9606 GN=POU2F1 PE=1 SV=2		0.001	2	FALSE	1	4	1	743	76.4	6.81	10.92		1	0	1.855	2.18	0.978	24.614	1.897	1.474	1.617	1.243	14.463	0.607	0.742	1.107	1.522	0.01	3.474	41643.2	77254.7	90797.1	40708.2		78987.5	61394	67352.6	51768.1		25279.1	30901.6	46102.7	63393.9	High	High	High
High	Master Protein	Q15021	Condensin complex subunit 1 OS=Homo sapiens OX=9606 GN=NCAPD2 PE=1 SV=3		0.001	1	FALSE	1	3	1	1401	157.1	6.61	10.75		1	0	2.518	0.01	2.781	0.01	0.01	4.035	2.072	2.141	0.01	0.01	4.141	0.01	2.648	0.01	0.01	991.85	2497.5		2758.78			4002.39	2055.3	2123.53			4107.32		2626.25	High	High	Not Found
High	Master Protein	Q96QR8	Transcriptional activator protein Pur-beta OS=Homo sapiens OX=9606 GN=PURB PE=1 SV=3		0.001	10	FALSE	1	2	1	312	33.2	5.43	10.64		1	0	1.692	0.01	1.657	40.173	3.573	0.01	2.577	2.216	0.01	0.01	2.759	0.01	1.351	0.01	0.01	1616.78	2735.81		2679.03		5777.16		4166.73	3582.8			4460.06		2184.33	High	High	Not Found
High	Master Protein	Q8NEJ9	Neuroguidin OS=Homo sapiens OX=9606 GN=NGDN PE=1 SV=1		0.001	7	FALSE	1	2	1	315	35.9	9.57	10.56		1	0	0.888	0.629	0.559	0.01	0.351	0.434	0.66	0.876	0.01	0.01	0.635	0.531	0.792	0.01	0.01	18469.5	16409.7	11620.9	10331.5		6481.52	8018.08	12185.8	16172.4			11722.8	9811.51	14624.6	High	High	High
High	Master Protein	Q8TCJ2	Dolichyl-diphosphooligosaccharide--protein glycosyltransferase subunit STT3B OS=Homo sapiens OX=9606 GN=STT3B PE=1 SV=1		0.001	2	FALSE	1	3	1	826	93.6	8.91	10.49		1	0	4.984	1.821	3.488	0.01	2.857	4.224	4.373	1.668	0.01	4.91	2.315	1.377	1.024	0.01	0.01	12758.6	63592.3	23231.9	44501.9		36452	53891.3	55792.5	21281.2		62649	29536.4	17570.3	13067.1	High	High	High
High	Master Protein	O60231	Pre-mRNA-splicing factor ATP-dependent RNA helicase DHX16 OS=Homo sapiens OX=9606 GN=DHX16 PE=1 SV=2		0.001	3	FALSE	2	4	2	1041	119.2	6.8	10.33		2	0	1.394	0.01	1.902	0.01	0.979	2.499	1.206	0.891	0.01	2.069	0.553	0.944	0.965	0.01	0.01	7011.82	9772.46		13333		6862.85	17523.8	8458.2	6250.44		14508.9	3879.34	6619.07	6765.44	High	High	High
High	Master Protein	Q9NRR5	Ubiquilin-4 OS=Homo sapiens OX=9606 GN=UBQLN4 PE=1 SV=2		0.001	8	FALSE	1	2	1	601	63.8	5.22	10.24		1	0																														Not Found	Not Found	Not Found
High	Master Protein	Q9H6T3	RNA polymerase II-associated protein 3 OS=Homo sapiens OX=9606 GN=RPAP3 PE=1 SV=2		0.001	2	FALSE	1	3	1	665	75.7	6.84	10.21		1	0	1.211	1.655	1.249	0.01	1.454	0.01	1.086	0.994	0.01	0.01	0.01	0.79	0.765	0.01	0.01	3558.91	4309.83	5890.61	4445.51		5175.24		3864.86	3537.93				2810.37	2721.27	High	High	High
High	Master Protein	Q7LBC6	Lysine-specific demethylase 3B OS=Homo sapiens OX=9606 GN=KDM3B PE=1 SV=2		0.001	2	FALSE	1	3	1	1761	191.5	7.18	10.12		1	0	1.059	0.01	1.094	0.01	0.01	1.121	1.091	1.57	0.01	0.01	1.593	1.096	2.04	0.01	0.01	4385.9	4645.11		4796.06			4916.29	4783.46	6886.03			6988.47	4806.46	8948.15	High	High	Not Found
High	Master Protein	Q9BUI4	DNA-directed RNA polymerase III subunit RPC3 OS=Homo sapiens OX=9606 GN=POLR3C PE=1 SV=1		0.001	2	FALSE	2	8	2	534	60.6	7.31	10.1		2	0	1.402	0.01	1.326	0.01	1.171	1.144	1.347	1.457	1.407	1.428	1.574	0.741	1.466	0.01	0.01	14958.7	20966.6		19830.9		17523.2	17111.5	20145.5	21799.6		21357.1	23541.7	11087.7	21934.3	High	High	High
High	Master Protein	Q8IX01	SURP and G-patch domain-containing protein 2 OS=Homo sapiens OX=9606 GN=SUGP2 PE=1 SV=2		0.001	3	FALSE	1	3	1	1082	120.1	7.28	10.02		1	0	5.837	6.951	0.01	0.01	3.017	5.973	2.69	5.694	0.01	0.01	0.01	0.01	2.38	0.01	0.01	768.564	4485.92	5342.25			2318.55	4590.7	2067.6	4376.33					1829.21	High	High	High
High	Master Protein	Q969G3	SWI/SNF-related matrix-associated actin-dependent regulator of chromatin subfamily E member 1 OS=Homo sapiens OX=9606 GN=SMARCE1 PE=1 SV=2		0.001	9	FALSE	1	3	1	411	46.6	4.88	9.99		1	0	1.688	0.628	1.101	0.01	1.553	0.01	1.965	0.657	0.01	0.74	0.477	1.51	0.483	0.01	0.01	9534.36	16097.3	5991.38	10501		14808.9		18731.4	6260.31		7052.35	4548.47	14398.1	4606.05	High	High	High
High	Master Protein	O15446	DNA-directed RNA polymerase I subunit RPA34 OS=Homo sapiens OX=9606 GN=CD3EAP PE=1 SV=1		0.001	4	FALSE	1	2	1	510	55	8.51	9.98		1	0	1.121	1.719	0.492	0.01	1.179	1.324	0.876	0.89	4.785	0.576	0.728	1.336	1.177	0.01	0.01	11255.1	12614.8	19342.8	5542.22		13266.4	14903.9	9864.2	10014.7		6484.36	8195.58	15042.1	13252.5	High	High	High
High	Master Protein	O96013	Serine/threonine-protein kinase PAK 4 OS=Homo sapiens OX=9606 GN=PAK4 PE=1 SV=1		0.001	5	FALSE	2	7	2	591	64	9.73	9.96		2	0	1.084	2.683	1.189	6.406	1.296	1.148	1.105	1.403	1.372	1.573	1.908	1.246	1.471	0.01	0.01	46365	50244.8	124385	55123.5		60070.7	53243.5	51212.1	65069.2		72946.3	88467.6	57751.9	68209.3	High	High	High
High	Master Protein	Q12872	Splicing factor, suppressor of white-apricot homolog OS=Homo sapiens OX=9606 GN=SFSWAP PE=1 SV=3		0.001	2	FALSE	2	5	2	951	104.8	8.05	9.91		2	0	0.894	1.246	1.098	2.645	0.874	0.907	0.937	1.243	1.6	0.843	1.133	1.036	0.944	0.01	0.01	116031	103742	144520	127361		101465	105205	108777	144219		97764.1	131477	120259	109560	High	High	High
High	Master Protein	P55209	Nucleosome assembly protein 1-like 1 OS=Homo sapiens OX=9606 GN=NAP1L1 PE=1 SV=1		0.001	6	FALSE	1	2	1	391	45.3	4.46	9.88		1	0	3.647	0.01	1.139	0.01	1.155	0.01	3.028	1.225	0.01	0.01	0.01	1.608	0.282	0.01	0.01	2050.23	7476.99		2335.15		2367.64		6208.8	2511.58				3297.19	577.858	High	High	Not Found
High	Master Protein	Q5C9Z4	Nucleolar MIF4G domain-containing protein 1 OS=Homo sapiens OX=9606 GN=NOM1 PE=1 SV=1		0.001	3	FALSE	1	4	1	860	96.2	8.1	9.79		1	0	1.524	0.923	0.915	0.01	1.3	0.722	1.311	1.332	0.01	0.681	0.638	0.847	0.965	0.01	0.01	18112.9	27600.7	16726	16570.1		23545.9	13071.4	23747.3	24127.3		12337.8	11558.8	15335.4	17484.3	High	High	High
High	Master Protein	O00203	AP-3 complex subunit beta-1 OS=Homo sapiens OX=9606 GN=AP3B1 PE=1 SV=3		0.001	1	FALSE	1	6	1	1094	121.2	6.04	9.78		1	0	1.766	2.211	0.999	8.305	10.158	1.636	13.783	1.664	11.443	0.986	1.34	1.282	1.702	0.01	0.01	34535.5	61002.8	76346.8	34498.8		350810	56490.4	475992	57480.2		34056.1	46275.4	44286.1	58779.6	High	High	High
High	Master Protein	Q01105-2	Isoform 2 of Protein SET OS=Homo sapiens OX=9606 GN=SET		0.001	12	FALSE	1	2	1	277	32.1	4.22	9.74		1	0	3.005	0.01	3.874	0.01	4.603	2.389	2.344	2.419	0.01	0.01	0.01	0.01	0.574	0.01	0.01	1759.5	5288.01		6815.8		8098.86	4203.64	4123.8	4255.62					1009.67	High	High	Not Found
High	Master Protein	Q92560	Ubiquitin carboxyl-terminal hydrolase BAP1 OS=Homo sapiens OX=9606 GN=BAP1 PE=1 SV=2		0.001	5	FALSE	1	2	1	729	80.3	6.84	9.49		1	0	1.344	2.435	1.5	0.01	1.948	2.6	1.166	1.248	0.01	0.01	2.471	1.255	1.68	0.01	0.01	1974.44	2652.9	4808.04	2962.23		3845.51	5133.7	2302.28	2464.28			4879.56	2477.29	3317.5	High	High	High
High	Master Protein	Q68DK7	Male-specific lethal 1 homolog OS=Homo sapiens OX=9606 GN=MSL1 PE=1 SV=3		0.001	2	FALSE	1	4	1	614	67.1	8.92	9.47		1	0	1.586	0.01	0.01	0.01	0.01	1.469	1.344	1.459	0.01	2.141	0.01	0.01	0.322	0.01	0.01	2191.22	3476.28					3219.45	2944.18	3197.25		4690.58			706.226	High	High	Not Found
High	Master Protein	O00512	B-cell CLL/lymphoma 9 protein OS=Homo sapiens OX=9606 GN=BCL9 PE=1 SV=4		0.001	1	FALSE	2	5	2	1426	149.2	8.91	9.46		2	0	1.064	1.354	0.84	1.598	1.047	0.907	0.964	1.285	0.872	0.672	0.721	1.024	1.45	0.01	0.01	44782.4	47653.5	60656.6	37626.1		46885	40627.5	43181.7	57552.4		30088.3	32297.2	45860.9	64929.5	High	High	High
High	Master Protein	Q13111	Chromatin assembly factor 1 subunit A OS=Homo sapiens OX=9606 GN=CHAF1A PE=1 SV=3		0.001	2	FALSE	1	3	1	956	106.8	5.94	9.46		1	0	1.205	1.57	2.29	6.08	1.238	1.638	1.071	1.339	1.247	1.219	0.527	0.994	1.305	0.01	0.01	19068.5	22975.4	29941.9	43661.8		23610.1	31236	20429.4	25541.3		23249.7	10049.2	18951.4	24877.1	High	High	High
High	Master Protein	Q14671	Pumilio homolog 1 OS=Homo sapiens OX=9606 GN=PUM1 PE=1 SV=3		0.001	1	FALSE	1	4	1	1186	126.4	6.84	9.4		1	0	3.01	0.435	0.884	0.01	2.627	0.332	1.796	0.573	5.035	0.122	0.355	0.648	0.311	0.01	0.01	43751	131676	19042.7	38662.3		114950	14537.4	78588.9	25084.1		5351.83	15512.1	28368.1	13618.1	High	High	High
High	Master Protein	Q92466	DNA damage-binding protein 2 OS=Homo sapiens OX=9606 GN=DDB2 PE=1 SV=1		0.001	3	FALSE	1	3	1	427	47.8	9.47	9.36		1	0	1.102	1.576	0.732	0.01	0.65	0.853	1.293	1.291	0.01	0.797	1.011	0.01	0.824	0.01	0.01	7582.64	8357.32	11952	5548.37		4929.99	6466.74	9801.79	9787.23		6043.25	7669.7		6248.04	High	High	High
High	Master Protein	Q9BSV6	tRNA-splicing endonuclease subunit Sen34 OS=Homo sapiens OX=9606 GN=TSEN34 PE=1 SV=1		0	7	FALSE	1	2	1	310	33.6	8.43	9.35		1	0	1.806	1.855	1.046	8.224	1.913	1.571	1.543	0.95	0.958	1.298	0.739	0.841	0.924	0.01	0.01	21816.6	39406.2	40465.3	22817.6		41738.6	34280.4	33670.7	20725		28322.2	16117.6	18337.6	20169.4	High	High	High
High	Master Protein	Q9Y3Y2	Chromatin target of PRMT1 protein OS=Homo sapiens OX=9606 GN=CHTOP PE=1 SV=2		0	18	FALSE	3	4	3	248	26.4	12.23	9.34		3	0	0.829	1.253	0.762	0.686	1.034	1.085	0.948	0.971	0.01	1.114	1.224	1.314	1.423	0.01	3.021	88348.2	73207.9	110733	67328		91310.6	95879.2	83721.5	85764.1		98394.4	108101	116076	125681	High	High	High
High	Master Protein	Q6ZRS2	Helicase SRCAP OS=Homo sapiens OX=9606 GN=SRCAP PE=1 SV=3		0	2	FALSE	4	5	4	3230	343.3	5.96	9.32		4	0	0.493	1.583	0.612	2.747	0.685	1.515	0.461	0.41	0.41	1.085	1.904	1.186	1.437	0.01	2.101	85327.4	42031.6	135063	52244.5		58410.5	129246	39351.2	34977.3		92543.5	162477	101237	122632	High	High	High
High	Master Protein	P14866	Heterogeneous nuclear ribonucleoprotein L OS=Homo sapiens OX=9606 GN=HNRNPL PE=1 SV=2		0	8	FALSE	3	4	3	589	64.1	8.22	9.31		3	0	0.872	1.075	0.773	0.01	0.829	0.972	0.831	0.712	0.975	1.606	1.086	0.414	0.307	0.01	0.01	103814	90486.3	111643	80263.2		86043.7	100888	86232.6	73881.7		166768	112712	42964.3	31874.7	High	High	High
High	Master Protein	Q9UH99	SUN domain-containing protein 2 OS=Homo sapiens OX=9606 GN=SUN2 PE=1 SV=3		0	4	FALSE	1	2	1	717	80.3	6.73	9.19		1	0	0.864	1.614	0.491	0.01	0.567	0.945	0.64	1.241	1.339	0.74	1.089	0.946	2.136	0.01	0.01	18041.6	15579.6	29122.2	8863.27		10236	17053.9	11548.9	22394.6		13348.4	19641.3	17068.8	38536	High	High	High
High	Master Protein	Q12830	Nucleosome-remodeling factor subunit BPTF OS=Homo sapiens OX=9606 GN=BPTF PE=1 SV=3		0	1	FALSE	2	4	2	3046	338.1	6.54	9.11		2	0	1.617	0.01	1.193	0.01	0.01	0.01	1.415	2.419	0.01	0.01	0.01	1.531	0.675	0.01	0.01	1433.78	2317.97		1710.64				2029.24	3468.05				2195.21	967.518	High	High	Not Found
High	Master Protein	Q8IXK0	Polyhomeotic-like protein 2 OS=Homo sapiens OX=9606 GN=PHC2 PE=1 SV=1		0	3	FALSE	1	2	1	858	90.7	8.69	9.11		1	0	0.288	1.235	0.5	0.01	0.01	0.01	0.365	0.408	0.01	0.598	2.583	0.248	1.57	0.01	0.01	14012.6	4041.91	17302.4	7008.88				5109.15	5716.98		8383.42	36200.7	3481.23	21999.5	High	High	High
High	Master Protein	P78316	Nucleolar protein 14 OS=Homo sapiens OX=9606 GN=NOP14 PE=1 SV=3		0	3	FALSE	2	3	2	857	97.6	7.58	9.02		2	0	1.456	2.294	1.777	5.909	1.263	1.575	1.764	0.891	2.891	1.989	2.472	1.286	1.027	0.01	0.01	15363.4	22370.3	35243.8	27306.1		19401.6	24194.8	27106.2	13695.9		30559.2	37984.7	19760.7	15772.2	High	High	High
High	Master Protein	Q9BXW9	Fanconi anemia group D2 protein OS=Homo sapiens OX=9606 GN=FANCD2 PE=1 SV=2		0	4	FALSE	2	2	2	1451	164	5.88	8.97		2	0	1.506	0.764	1.536	0.01	1.841	1.829	1.731	1.041	0.01	1.493	1.686	1.307	1.115	0.01	0.01	7804.79	11752.1	5966.07	11989.6		14369.9	14272.1	13513.8	8121.63		11651.6	13162.5	10204.4	8705.19	High	High	High
High	Master Protein	Q969E2	Secretory carrier-associated membrane protein 4 OS=Homo sapiens OX=9606 GN=SCAMP4 PE=1 SV=1		0	12	FALSE	1	4	1	229	25.7	8.82	8.93		1	0	1.644	0.01	0.459	0.01	0.695	0.73	0.88	1.145	0.01	0.843	0.772	0.687	1.988	0.01	0.01	4691.7	7714.73		2155.17		3262.79	3426.35	4130.32	5372.93		3956.54	3621.17	3224	9327.07	High	High	Not Found
High	Master Protein	Q53HL2	Borealin OS=Homo sapiens OX=9606 GN=CDCA8 PE=1 SV=2		0	5	FALSE	1	3	1	280	31.3	9.86	8.83		1	0	1.003	1.178	0.671	4.249	0.745	0.912	0.812	1.283	1.103	0.613	0.655	1.386	1.937	0.01	5.473	21526.3	21597	25367.9	14439		16035.7	19621.7	17487.4	27618.9		13199	14096.4	29826.4	41690.8	High	High	High
High	Master Protein	P38646	Stress-70 protein, mitochondrial OS=Homo sapiens OX=9606 GN=HSPA9 PE=1 SV=2		0	4	FALSE	2	4	1	679	73.6	6.16	8.69		2	0	0.122	0.477	0.079	0.01	0.01	0.137	0.057	0.088	0.01	0.107	0.419	0.068	0.686	0.01	2.442	39519.2	4840.71	18835.3	3121.07			5410.65	2260.85	3466.21		4213.15	16570.2	2706.48	27129.4	High	High	High
High	Master Protein	Q14687	Genetic suppressor element 1 OS=Homo sapiens OX=9606 GN=GSE1 PE=1 SV=3		0	1	FALSE	1	4	1	1217	136.1	7.74	8.66		1	0	1.238	0.875	1.874	0.01	1.031	1.076	1.319	1.49	0.01	1.071	0.451	1.177	1.292	0.01	0.01	9009.92	11155.9	7886.34	16881.9		9286	9694.04	11882.8	13424		9650.7	4059.51	10602.4	11643.3	High	High	High
High	Master Protein	P49916	DNA ligase 3 OS=Homo sapiens OX=9606 GN=LIG3 PE=1 SV=2		0	3	FALSE	2	4	2	1009	112.8	9.01	8.66		2	0	0.259	2.949	0.148	0.892	0.158	0.225	0.253	2.888	0.501	0.603	0.646	0.317	3.62	0.01	9.668	73608.1	19062	217060	10888.9		11624.2	16527.2	18622.3	212548		44377.6	47549.7	23352.2	266432	High	High	High
High	Master Protein	P83369	U7 snRNA-associated Sm-like protein LSm11 OS=Homo sapiens OX=9606 GN=LSM11 PE=1 SV=2		0	4	FALSE	1	4	1	360	39.5	10.99	8.65		1	0	0.927	0.384	2.367	0.01	1.088	2.414	1.122	1.06	0.01	2.832	2.969	1.19	1.299	0.01	0.01	14166.8	13138.7	5445.05	33536.5		15415	34192.4	15901.2	15009.8		40121.9	42056.4	16859.6	18403.6	High	High	High
High	Master Protein	P38432	Coilin OS=Homo sapiens OX=9606 GN=COIL PE=1 SV=1		0	2	FALSE	1	4	1	576	62.6	9.07	8.53		1	0	0.88	0.937	0.507	0.01	0.647	0.459	0.758	1.002	1.492	1.424	0.379	1.726	1.282	0.01	3.585	71661.5	63066.4	67177.1	36338.1		46339.8	32898.2	54295.3	71829.4		102076	27132.4	123657	91885	High	High	High
High	Master Protein	P78345	Ribonuclease P protein subunit p38 OS=Homo sapiens OX=9606 GN=RPP38 PE=1 SV=2		0	6	FALSE	1	2	1	283	31.8	9.92	8.53		1	0	1.246	0.01	0.01	0.01	0.01	1.031	0.715	0.449	0.01	0.727	0.01	0.01	0.449	0.01	0.01	6134.94	7643.03					6322.15	4387.64	2756.06		4458.13			2757.01	High	High	Not Found
High	Master Protein	P61006	Ras-related protein Rab-8A OS=Homo sapiens OX=9606 GN=RAB8A PE=1 SV=1		0	7	FALSE	2	3	2	207	23.7	9.07	8.47		2	0	1.273	2.89	0.902	0.01	1.223	1.05	0.909	1.179	2.246	0.326	0.679	1.222	1.206	0.01	0.01	14358.5	18275.3	41491.5	12947.8		17558.3	15080.1	13052.8	16935.2		4677.13	9747.02	17540.5	17310.1	High	High	High
High	Master Protein	Q8NBH2	Kyphoscoliosis peptidase OS=Homo sapiens OX=9606 GN=KY PE=1 SV=2		0	1	FALSE	1	6	1	561	63.8	7.52	8.36		1	0	2.284	1.947	3.967	2.151	2.626	1.812	2.383	1.321	3.313	2.392	1.348	2.108	0.935	0.01	0.01	95436.9	217987	185810	378555		250631	172954	227405	126046		228318	128688	201153	89186.7	High	High	High
High	Master Protein	Q15170-2	Isoform 2 of Transcription elongation factor A protein-like 1 OS=Homo sapiens OX=9606 GN=TCEAL1		0	9	FALSE	1	5	1	159	18.6	5.02	8.36		1	0	1.361	1.125	0.863	0.01	1.595	0.552	1.454	1.364	1.04	0.69	0.692	1.398	0.645	0.01	0.01	95474.2	129905	107453	82404.9		152303	52718.3	138832	130233		65923.9	66055	133510	61605.5	High	High	High
High	Master Protein	Q92934	Bcl2-associated agonist of cell death OS=Homo sapiens OX=9606 GN=BAD PE=1 SV=3		0	14	FALSE	2	5	2	168	18.4	7.15	8.36		2	0	0.826	0.719	0.979	1.609	0.707	0.868	0.791	1.087	1.726	0.895	1.402	1.046	1.292	0.01	0.01	48900.1	40413.4	35168.4	47857.5		34575.7	42454.1	38697.5	53175		43773.7	68533.9	51141.5	63169	High	High	High
High	Master Protein	Q9NS37	CREB/ATF bZIP transcription factor OS=Homo sapiens OX=9606 GN=CREBZF PE=1 SV=2		0	6	FALSE	1	3	1	354	37.1	5.24	8.31		1	0	0.767	1.278	1.187	0.01	0.591	3.539	0.847	0.909	2.264	1.387	4.384	0.924	1.045	0.01	0.01	26934.9	20647.1	34425.1	31970.1		15923.5	95332.9	22810.4	24493.6		37353.6	118095	24879.8	28144.4	High	High	High
High	Master Protein	P56524	Histone deacetylase 4 OS=Homo sapiens OX=9606 GN=HDAC4 PE=1 SV=3		0	3	FALSE	1	2	1	1084	119	6.96	8.26		1	0	0.314	0.692	0.201	0.01	0.01	0.318	0.01	0.443	0.01	0.552	0.736	0.316	1.611	0.01	0.01	14964.9	4696.16	10349.6	3011.5			4764.7		6626.61		8254.75	11020.8	4724.2	24109.1	High	High	High
High	Master Protein	Q9Y2K7	Lysine-specific demethylase 2A OS=Homo sapiens OX=9606 GN=KDM2A PE=1 SV=3		0	3	FALSE	1	2	1	1162	132.7	7.58	8.13		1	0	0.84	0.01	1.095	0.01	0.01	0.01	0.854	0.966	0.01	0.01	1.513	0.01	0.614	0.01	0.01	2799.83	2352.55		3067.14				2391.96	2704.68			4236.14		1719.78	High	High	Not Found
High	Master Protein	O60337	E3 ubiquitin-protein ligase MARCH6 OS=Homo sapiens OX=9606 GN=MARCH6 PE=1 SV=2		0	2	FALSE	2	4	2	910	102.5	6.28	8.1		2	0	0.675	2.044	0.632	0.01	0.883	0.779	1.117	0.761	0.992	0.818	2.242	0.773	3.312	0.01	5.583	20299.3	13703.7	41489.2	12834.1		17919	15816.6	22682.1	15457.7		16613.3	45515.1	15683.3	67233	High	High	High
High	Master Protein	O14745	Na(+)/H(+) exchange regulatory cofactor NHE-RF1 OS=Homo sapiens OX=9606 GN=SLC9A3R1 PE=1 SV=4		0.003	5	FALSE	1	3	1	358	38.8	5.77	8.03		1	0	3.737	2.26	3.093	0.01	3.877	1.634	4.36	1.851	0.01	0.891	1.51	1.058	1.04	0.01	0.01	5154.93	19266	11647.7	15946.7		19986.6	8421.32	22473.2	9540.11		4592.96	7781.96	5451.76	5360.72	High	High	High
High	Master Protein	P39023	60S ribosomal protein L3 OS=Homo sapiens OX=9606 GN=RPL3 PE=1 SV=2		0.003	6	FALSE	1	2	1	403	46.1	10.18	7.96		1	0	0.254	0.715	0.01	0.01	0.01	0.01	0.143	0.254	0.01	0.249	0.654	0.01	0.497	0.01	0.01	17630.1	4477.5	12608.3					2528.42	4485.42		4397.45	11527.5		8761.91	High	High	High
High	Master Protein	Q16630	Cleavage and polyadenylation specificity factor subunit 6 OS=Homo sapiens OX=9606 GN=CPSF6 PE=1 SV=2		0.003	4	FALSE	2	5	2	551	59.2	7.15	7.94		2	0	0.403	0.833	0.362	0.01	0.245	1.199	0.198	0.655	0.01	0.738	1.549	0.843	1.213	0.01	3.3	86973.5	35059.5	72434.5	31473.3		21297.4	104248	17215.2	56945		64174.1	134735	73317	105535	High	High	High
High	Master Protein	Q86WC4	Osteopetrosis-associated transmembrane protein 1 OS=Homo sapiens OX=9606 GN=OSTM1 PE=1 SV=1		0.003	5	FALSE	2	3	2	334	37.2	6.01	7.91		2	0	1.43	1.635	1.529	0.01	0.838	2.648	1.124	1.276	3.094	2.924	2.546	1.434	1.568	0.01	0.01	11829.7	16916	19342.8	18085.1		9910.03	31330.7	13295.3	15096.7		34585.3	30123.2	16958.4	18553.3	High	High	High
High	Master Protein	P37802	Transgelin-2 OS=Homo sapiens OX=9606 GN=TAGLN2 PE=1 SV=3		0.003	6	FALSE	1	2	1	199	22.4	8.25	7.89		1	0	1.135	0.01	0.339	0.01	1.381	0.575	0.964	1.263	0.01	0.01	0.01	0.569	0.842	0.01	0.01	7582.04	8605.47		2566.53		10472.8	4358.14	7308.84	9577				4314.69	6384.71	High	High	Not Found
High	Master Protein	O60506	Heterogeneous nuclear ribonucleoprotein Q OS=Homo sapiens OX=9606 GN=SYNCRIP PE=1 SV=2		0.003	7	FALSE	2	2	2	623	69.6	8.59	7.89		2	0	0.685	1.117	0.474	2.216	0.447	0.378	0.539	1.06	0.01	0.664	0.57	0.561	0.918	0.01	1.972	72195.6	49441.5	80647.5	34234		32280.9	27297.1	38939	76536.7		47944.7	41177	40531.4	66244.4	High	High	High
High	Master Protein	Q66GS9	Centrosomal protein of 135 kDa OS=Homo sapiens OX=9606 GN=CEP135 PE=1 SV=2		0.003	2	FALSE	1	2	1	1140	133.4	6.21	7.88		1	0	0.082	0.679	0.01	0.01	0.01	0.2	0.103	0.666	0.01	0.222	0.01	0.585	0.477	0.01	0.01	22294.3	1832.52	15146.6				4457.29	2305.32	14837.5		4943.21		13042	10635.7	High	High	High
High	Master Protein	P06454	Prothymosin alpha OS=Homo sapiens OX=9606 GN=PTMA PE=1 SV=2		0.003	13	FALSE	1	4	1	111	12.2	3.78	7.86		1	0	0.794	0.87	0.583	0.924	0.68	0.51	0.735	0.951	0.618	0.488	0.439	0.708	0.34	0.01	0.01	78239.1	62122.2	68042.6	45592.6		53196.8	39917.6	57534.6	74379.3		38170.8	34361.4	55425	26630.2	High	High	High
High	Master Protein	Q9ULD5	Zinc finger protein 777 OS=Homo sapiens OX=9606 GN=ZNF777 PE=1 SV=3		0.003	5	FALSE	2	4	2	831	93.7	6.61	7.79		2	0	0.462	0.696	0.333	0.01	0.278	0.617	0.289	0.713	0.01	0.322	0.426	1.228	1.674	0.01	3.587	63243	29199.5	44019.7	21031.1		17583.9	38990.7	18277	45111.1		20353.4	26937.5	77678.2	105875	High	High	High
High	Master Protein	Q9UL68	Myelin transcription factor 1-like protein OS=Homo sapiens OX=9606 GN=MYT1L PE=2 SV=3		0.003	2	FALSE	1	2	1	1186	133	4.97	7.76		1	0	1.523	0.66	0.591	0.01	0.317	0.127	1.068	0.479	1.112	0.132	0.01	0.703	0.163	0.01	0.01	48658	74123.9	32110.4	28780.8		15434.1	6184.51	51944.6	23330.1		6434.11		34197.6	7927.14	High	High	High
High	Master Protein	Q96CB8	Integrator complex subunit 12 OS=Homo sapiens OX=9606 GN=INTS12 PE=1 SV=1		0.003	4	FALSE	1	2	1	462	48.8	9.69	7.75		1	0	1.281	2.036	0.705	4.664	0.937	0.693	1.184	1.556	1.049	0.518	0.593	0.872	1.676	0.01	0.01	16724.3	21428.5	34058.4	11794.2		15664.6	11592.5	19794.8	26025.3		8667.97	9917.15	14576.4	28029.5	High	High	High
High	Master Protein	Q9UGU5	HMG domain-containing protein 4 OS=Homo sapiens OX=9606 GN=HMGXB4 PE=1 SV=2		0.003	4	FALSE	2	4	2	601	65.7	9.32	7.72		2	0	0.81	2.311	0.393	0.01	0.946	0.219	0.939	0.881	0.713	0.22	0.858	0.775	1.574	0.01	2.809	37502.2	30360.5	86680.8	14721.7		35462.3	8227.43	35213.3	33053		8256.68	32173.1	29056.5	59031.8	High	High	High
High	Master Protein	P28799	Progranulin OS=Homo sapiens OX=9606 GN=GRN PE=1 SV=2		0.003	1	FALSE	1	3	1	593	63.5	6.83	7.71		1	0	1.099	1.544	0.921	3.342	1.443	1.861	1.118	0.661	1.603	1.939	1.588	1.439	0.568	0.01	0.01	71088.8	78126.7	109733	65499.9		102606	132301	79483.7	46960.1		137863	112886	102279	40396.2	High	High	High
High	Master Protein	Q15398-1	Isoform 2 of Disks large-associated protein 5 OS=Homo sapiens OX=9606 GN=DLGAP5		0.003	3	FALSE	1	2	1	765	85.6	8.7	7.62		1	0	1.081	1.716	1.131	0.01	1.323	1.106	0.95	1.155	3.427	1.283	1.353	1.698	1.226	0.01	0.01	7309.41	7901.53	12541.6	8269.78		9668.01	8087.67	6942.22	8441.61		9376.63	9888.32	12414.5	8963.91	High	High	High
High	Master Protein	Q9Y6R4	Mitogen-activated protein kinase kinase kinase 4 OS=Homo sapiens OX=9606 GN=MAP3K4 PE=1 SV=2		0.003	2	FALSE	1	2	1	1608	181.6	6.32	7.6		1	0	100		100				100	100					100				1199.86		2779.12				1660.35	1415.17					912.144	Not Found	High	Not Found
High	Master Protein	Q6ZVF9	G protein-regulated inducer of neurite outgrowth 3 OS=Homo sapiens OX=9606 GN=GPRIN3 PE=2 SV=2		0.003	5	FALSE	1	2	1	776	82.4	7.56	7.57		1	0																														Not Found	High	Not Found
High	Master Protein	Q9UL25	Ras-related protein Rab-21 OS=Homo sapiens OX=9606 GN=RAB21 PE=1 SV=3		0.003	6	FALSE	1	5	1	225	24.3	7.94	7.57		1	0	0.981	1.02	0.79	0.01	0.953	1.562	0.849	0.886	0.01	1.733	1.176	1.21	0.924	0.01	2.861	27456.7	26927.2	28018.9	21679.9		26174.1	42897.3	23298.6	24317		47582.6	32281.1	33227.5	25374.1	High	High	High
High	Master Protein	Q13542	Eukaryotic translation initiation factor 4E-binding protein 2 OS=Homo sapiens OX=9606 GN=EIF4EBP2 PE=1 SV=1		0.003	26	FALSE	1	2	1	120	12.9	6.67	7.46		1	0	1.939	0.01	3.25	0.01	4.684	0.01	3.969	0.987	0.01	0.01	0.01	0.01	0.644	0.01	0.01	1289.71	2501.02		4191.07		6041.41		5118.83	1272.91					830.621	High	High	Not Found
High	Master Protein	A0A0B4J275	T cell receptor alpha variable 17 OS=Homo sapiens OX=9606 GN=TRAV17 PE=3 SV=1		0.003	9	FALSE	1	4	1	112	12.5	8	7.44		1	0	1.139	1.376	1.402	11.49	1.743	1.358	1.933	1.485	3.706	0.575	1.62	1.381	0.959	0.01	0.01	218156	248488	300082	305901		380313	296268	421635	323988		125392	353314	301262	209115	High	High	High
High	Master Protein	Q6ULP2	Aftiphilin OS=Homo sapiens OX=9606 GN=AFTPH PE=1 SV=3		0.003	1	FALSE	1	3	1	936	102.1	4.54	7.4		1	0	1.308	1.509	0.621	6.242	1.071	0.896	1.212	1.186	0.01	0.679	0.736	1.113	1.451	0.01	0.01	10587.6	13847	15981.6	6572.34		11335.7	9484.34	12831.1	12555.6		7188.71	7790.19	11788.3	15366.5	High	High	High
High	Master Protein	P67870	Casein kinase II subunit beta OS=Homo sapiens OX=9606 GN=CSNK2B PE=1 SV=1		0.003	10	FALSE	1	2	1	215	24.9	5.55	7.31		1	0	0.137	1.505	0.063	0.01	0.01	0.159	0.095	0.2	0.01	0.308	0.394	0.136	0.641	0.01	0.01	39783.6	5440.36	59856.6	2509.48			6340.25	3771.35	7972.59		12269.7	15684.6	5428.58	25499.8	High	High	High
High	Master Protein	Q8IWW6	Rho GTPase-activating protein 12 OS=Homo sapiens OX=9606 GN=ARHGAP12 PE=1 SV=1		0.003	3	FALSE	1	3	1	846	96.2	7.61	7.28		1	0	1.919	1.197	2.02	0.01	1.46	1.769	1.645	1.585	2.08	0.706	0.387	1.116	1.112	0.01	0.01	11047.7	21200.5	13221.8	22312		16124.3	19541	18171.6	17511.2		7796.53	4278.68	12328.3	12286	High	High	High
High	Master Protein	P53621	Coatomer subunit alpha OS=Homo sapiens OX=9606 GN=COPA PE=1 SV=2		0.003	3	FALSE	1	2	1	1224	138.3	7.66	7.22		1	0																														Not Found	High	Not Found
High	Master Protein	Q03164	Histone-lysine N-methyltransferase 2A OS=Homo sapiens OX=9606 GN=KMT2A PE=1 SV=5		0.003	1	FALSE	4	9	4	3969	431.5	9.09	7.21		4	0	1.296	1.103	2.244	0.01	1.729	2.918	1.353	1.061	0.996	2.909	2.729	0.882	0.87	0.01	0.01	52297.2	67756.6	57667.7	117334		90398.6	152577	70742.7	55468.3		152132	142740	46144	45489.8	High	High	High
High	Master Protein	Q9P1Y5	Calmodulin-regulated spectrin-associated protein 3 OS=Homo sapiens OX=9606 GN=CAMSAP3 PE=1 SV=2		0.003	3	FALSE	2	2	2	1249	134.7	8.35	7.19		2	0	1.372	1.968	1.417	7.723	2.022	1.588	0.885	0.763	2.505	1.828	1.06	1.385	1.32	0.01	0.01	19903.6	27309.2	39174.6	28200.9		40244	31599.6	17617.3	15191.5		36380.9	21092.7	27561.9	26271.6	High	High	High
High	Master Protein	Q8TEA8	D-aminoacyl-tRNA deacylase 1 OS=Homo sapiens OX=9606 GN=DTD1 PE=1 SV=2		0.003	8	FALSE	2	3	2	209	23.4	8.24	7.17		2	0	1.389	2.289	2.325	0.01	1.85	2.917	1.795	1.385	3.021	3.796	3.019	1.11	1.434	0.01	0.01	12284	17057.3	28121.8	28562.7		22723.7	35838.3	22050.9	17011.4		46633.8	37088.8	13638	17614.7	High	High	High
High	Master Protein	Q9NPF5	DNA methyltransferase 1-associated protein 1 OS=Homo sapiens OX=9606 GN=DMAP1 PE=1 SV=1		0.003	3	FALSE	2	3	2	467	53	9.5	7.16		2	0	2.286	2.695	1.403	3.357	4.063	1.471	2.467	0.963	1.774	1.121	1.174	0.775	0.665	0.01	0.01	24584.1	56193.3	66244.4	34489.7		99882.6	36170.2	60651.9	23682.4		27552	28862.4	19056.2	16355.4	High	High	High
High	Master Protein	O95071	E3 ubiquitin-protein ligase UBR5 OS=Homo sapiens OX=9606 GN=UBR5 PE=1 SV=2		0.003	1	FALSE	2	5	2	2799	309.2	5.85	7.14		2	0	2.848	2.334	2.57	14.64	2.849	3.589	2.716	1.674	3.971	4.56	1.179	1.564	0.702	0.01	0.01	105701	301076	246747	271604		301092	379413	287042	176975		481961	124601	165290	74214.3	High	High	High
High	Master Protein	Q9Y5K6	CD2-associated protein OS=Homo sapiens OX=9606 GN=CD2AP PE=1 SV=1		0.003	2	FALSE	1	3	1	639	71.4	6.4	7.08		1	0	1.036	0.749	0.833	1.663	0.603	0.988	0.678	1.524	0.01	1.091	0.626	0.785	0.678	0.01	0.01	36357.2	37650.7	27238.7	30271		21920.6	35936.9	24636.3	55411		39666.5	22744.8	28544.2	24635.2	High	High	High
High	Master Protein	P05412	Transcription factor AP-1 OS=Homo sapiens OX=9606 GN=JUN PE=1 SV=2		0.003	5	FALSE	1	2	1	331	35.7	8.76	7.08		1	0	0.499	0.808	0.261	0.01	0.313	0.169	0.24	0.29	0.01	0.322	0.418	0.295	0.365	0.01	0.01	34458.8	17197.6	27839.2	8989.5		10794.1	5817.31	8272.98	10004		11110.5	14418.9	10151.9	12590.6	High	High	High
High	Master Protein	Q9NQS7	Inner centromere protein OS=Homo sapiens OX=9606 GN=INCENP PE=1 SV=3		0.003	1	FALSE	1	4	1	918	105.4	9.44	7.02		1	0	1.041	4.222	1.55	27.834	1.544	2.702	1.125	0.666	9.391	0.968	2.241	0.378	0.474	0.01	0.01	31345.9	32632.5	132355	48596.8		48392.4	84710.5	35271.4	20886.5		30353.4	70245.8	11856.4	14850.5	High	High	High
High	Master Protein	Q9H8K7	Uncharacterized protein C10orf88 OS=Homo sapiens OX=9606 GN=C10orf88 PE=1 SV=2		0.003	4	FALSE	1	2	1	445	49.2	6.25	7		1	0	100							100					100				869.444							1086.55					798.302	High	High	High
High	Master Protein	O00571	ATP-dependent RNA helicase DDX3X OS=Homo sapiens OX=9606 GN=DDX3X PE=1 SV=3		0.003	2	FALSE	1	3	1	662	73.2	7.18	6.97		1	0	0.474	0.633	0.281	0.01	0.239	0.713	0.384	0.423	0.01	0.598	1.011	0.14	0.306	0.01	0.01	23266.8	11023	14732.8	6542.2		5560.18	16598.9	8930.17	9839.11		13903.8	23527.4	3259.79	7108.23	High	High	High
High	Master Protein	P11171	Protein 4.1 OS=Homo sapiens OX=9606 GN=EPB41 PE=1 SV=4		0.003	2	FALSE	1	3	1	864	97	5.58	6.93		1	0	1.536	0.444	1.409	0.01	1.477	1.107	2.034	0.598	0.01	1.55	0.842	1.141	0.53	0.01	0.01	16691.3	25635.3	7408.94	23520.7		24652.7	18470.8	33942.3	9981.57		25867.2	14048	19048.6	8846	High	High	High
High	Master Protein	Q96JC9	ELL-associated factor 1 OS=Homo sapiens OX=9606 GN=EAF1 PE=1 SV=1		0.003	7	FALSE	1	4	1	268	29	5.4	6.87		1	0	2.493	1.134	0.874	0.01	1.74	0.584	2.157	1.431	4.288	0.865	0.192	1.038	0.66	0.01	0.01	19648	48989.2	22280.8	17173		34192.4	11473.1	42381	28118.2		16996.5	3776.03	20390.3	12962.4	High	High	High
High	Master Protein	Q9ULL5	Proline-rich protein 12 OS=Homo sapiens OX=9606 GN=PRR12 PE=1 SV=3		0.003	0	FALSE	1	4	1	2036	210.9	7.87	6.84		1	0	1.925	1.453	1.906	3.662	1.637	1.301	1.765	1.583	2.596	1.081	1.13	0.554	0.398	0.01	0.01	83085.9	159952	120743	158359		136010	108115	146687	131530		89840.6	93909.5	46042.3	33081	High	High	High
High	Master Protein	O00418	Eukaryotic elongation factor 2 kinase OS=Homo sapiens OX=9606 GN=EEF2K PE=1 SV=2		0.003	2	FALSE	1	2	1	725	82.1	5.33	6.76		1	0	2.244	0.769	1.916	0.01	0.939	1.574	1.664	1.514	0.01	1.806	1.958	0.757	0.479	0.01	0.01	9755.59	21894.2	7497.38	18690.2		9155.98	15358.7	16232.2	14773.2		17618.1	19096.6	7382	4674.01	High	High	High
High	Master Protein	Q96AT1	Uncharacterized protein KIAA1143 OS=Homo sapiens OX=9606 GN=KIAA1143 PE=1 SV=2		0.003	17	FALSE	1	2	1	154	17.5	6.11	6.75		1	0																														High	High	High
High	Master Protein	Q5SRE5	Nucleoporin NUP188 homolog OS=Homo sapiens OX=9606 GN=NUP188 PE=1 SV=1		0.003	1	FALSE	1	2	1	1749	195.9	6.73	6.75		1	0	1.181	1.324	0.98	0.01	0.917	0.87	1.203	0.831	0.01	1.621	1.72	1.133	1.124	0.01	0.01	9239.95	10908.9	12235.6	9051.58		8476.29	8038.16	11119.4	7676.49		14978.8	15892.4	10467.3	10387.6	High	High	High
High	Master Protein	Q9HDC5	Junctophilin-1 OS=Homo sapiens OX=9606 GN=JPH1 PE=1 SV=2		0.003	7	FALSE	3	4	3	661	71.6	9.32	6.74		3	0	1.014	1.871	0.707	0.01	0.447	0.197	0.962	1.263	0.462	0.419	0.61	0.721	1.278	0.01	0.417	203148	205927	380157	143610		90870.8	40075.4	195487	256482		85213.3	123846	146452	259719	High	High	High
High	Master Protein	Q96L91	E1A-binding protein p400 OS=Homo sapiens OX=9606 GN=EP400 PE=1 SV=4		0.003	0	FALSE	1	4	1	3159	343.3	9.19	6.73		1	0	1.374	1.036	0.93	2.097	1.065	1.012	1.291	1.479	1.589	0.891	0.652	0.91	0.808	0.01	0.01	62930.6	86440.4	65211.3	58556		67020.4	63686.2	81224.9	93067.8		56054	41061.7	57278.5	50871.4	High	High	High
High	Master Protein	O00559	Receptor-binding cancer antigen expressed on SiSo cells OS=Homo sapiens OX=9606 GN=EBAG9 PE=1 SV=1		0.003	9	FALSE	1	2	1	213	24.4	6.29	6.71		1	0	0.948	1.202	0.45	0.01	0.01	0.01	0.691	1.312	0.01	0.391	0.651	0.491	1.061	0.01	0.01	14323.4	13572.6	17223.2	6438.43				9897.31	18787.3		5595.91	9321.46	7034.72	15196.7	High	High	High
High	Master Protein	Q5UIP0	Telomere-associated protein RIF1 OS=Homo sapiens OX=9606 GN=RIF1 PE=1 SV=2		0.003	2	FALSE	3	4	3	2472	274.3	5.52	6.66		3	0	0.601	0.637	0.233	0.01	0.159	0.489	0.381	0.785	0.01	0.396	0.45	0.911	0.7	0.01	0.01	29259	17579.6	18636.3	6816.7		4645.76	14305.4	11146.5	22968.3		11586.4	13169.9	26642.6	20469.2	High	High	High
High	Master Protein	Q8N9B5	Junction-mediating and -regulatory protein OS=Homo sapiens OX=9606 GN=JMY PE=1 SV=2		0.003	1	FALSE	1	3	1	988	111.4	6.18	6.63		1	0	1.195	2.144	1.408	6.489	1.142	2.473	1.282	1.266	1.988	2.23	3.384	1.167	1.598	0.01	0.01	44363.1	53016.2	95101.4	62455.9		50646.2	109688	56871.7	56159.7		98944.6	150107	51776	70899.5	High	High	High
High	Master Protein	Q9Y385	Ubiquitin-conjugating enzyme E2 J1 OS=Homo sapiens OX=9606 GN=UBE2J1 PE=1 SV=2		0.003	5	FALSE	1	2	1	318	35.2	6.74	6.54		1	0	0.838	1.56	1.152	0.01	0.792	1.327	0.718	0.796	0.01	1.804	2.573	0.554	0.771	0.01	0.01	22770.3	19076.7	35514.4	26238.6		18025.1	30207.7	16337.9	18124.3		41075.5	58584.1	12620.4	17564.3	High	High	High
High	Master Protein	O75683	Surfeit locus protein 6 OS=Homo sapiens OX=9606 GN=SURF6 PE=1 SV=3		0.003	2	FALSE	1	3	1	361	41.4	10.64	6.54		1	0	1.342	0.01	1.135	0.01	1.425	0.01	1.496	1.37	0.01	0.01	0.01	2.295	1.376	0.01	0.01	5256.66	7051.92		5965		7491.56		7864.01	7199.28				12063.4	7232.95	High	High	Not Found
High	Master Protein	Q12923	Tyrosine-protein phosphatase non-receptor type 13 OS=Homo sapiens OX=9606 GN=PTPN13 PE=1 SV=2		0.003	0	FALSE	1	3	1	2485	276.7	6.42	6.47		1	0	0.974	1.318	1.205	5.854	1.134	2.582	1.199	1.169	1.775	2.116	2.559	1.034	2.145	0.01	4.402	66943	65178.2	88200.3	80662.4		75943	172836	80259.6	78269.7		141666	171308	69218.5	143614	High	High	High
High	Master Protein	Q9UGN5	Poly [ADP-ribose] polymerase 2 OS=Homo sapiens OX=9606 GN=PARP2 PE=1 SV=2		0.003	3	FALSE	2	3	2	583	66.2	8.88	6.36		2	0	0.586	0.858	0.444	0.01	0.479	0.579	0.435	0.896	0.01	0.649	0.845	0.883	0.988	0.01	0.01	30694.1	17986	26337.5	13632.9		14707.4	17775.8	13363.2	27497.3		19906.7	25924	27090.4	30321.8	High	High	High
High	Master Protein	Q8NEF9	Serum response factor-binding protein 1 OS=Homo sapiens OX=9606 GN=SRFBP1 PE=1 SV=1		0.003	3	FALSE	1	3	1	429	48.6	9.58	6.25		1	0	0.83	1.231	0.562	0.01	0.61	0.01	0.975	0.637	1.952	0.01	0.362	1.22	0.961	0.01	0.01	9689.89	8045.21	11924.4	5449.58		5910.33		9447.41	6173.61			3506.76	11818.1	9309.52	High	High	High
High	Master Protein	Q8N9M1	Uncharacterized protein C19orf47 OS=Homo sapiens OX=9606 GN=C19orf47 PE=1 SV=1		0.003	8	FALSE	1	1	1	422	44.7	10.11	6.25		1	0	0.01	0.01	0.01	0.01	0.01	0.01	0.01	0.497	0.01	0.01	1.345	0.01	1.44	0.01	0.01	2635.97								1308.89			3544.55		3795.31	High	Not Found	Not Found
High	Master Protein	A4D1S0	Killer cell lectin-like receptor subfamily G member 2 OS=Homo sapiens OX=9606 GN=KLRG2 PE=1 SV=3		0.003	3	FALSE	1	2	1	409	42.8	5.87	6.25		1	0																														High	High	High
High	Master Protein	Q6PD74	Alpha- and gamma-adaptin-binding protein p34 OS=Homo sapiens OX=9606 GN=AAGAB PE=1 SV=1		0.003	7	FALSE	1	2	1	315	34.6	4.64	6.22		1	0	1.402	0.01	2.349	0.01	1.397	2.844	1.816	2.564	0.01	6.648	2.551	0.765	3.198	0.01	34.337	3516.3	4929.72		8258.05		4912.81	10001.1	6385.82	9014.57		23376.9	8968.54	2689.19	11244.3	High	High	Not Found
High	Master Protein	Q8TBZ3	WD repeat-containing protein 20 OS=Homo sapiens OX=9606 GN=WDR20 PE=1 SV=2		0.003	3	FALSE	1	2	1	569	62.9	8	6.12		1	0	0.774	1.238	1.079	0.01	1.061	1.35	0.87	0.93	2.569	1.079	1.256	0.779	1.209	0.01	0.01	42109.1	32576.8	52132.6	45416.8		44677.8	56854.8	36627.7	39148.5		45436.4	52887.6	32782	50906	High	High	High
High	Master Protein	Q13033	Striatin-3 OS=Homo sapiens OX=9606 GN=STRN3 PE=1 SV=3		0.003	4	FALSE	1	2	1	797	87.2	5.36	6.09		1	0	2.195	0.01	1.657	0.01	1.983	0.01	1.216	1.827	0.01	0.01	0.01	0.01	1.279	0.01	0.01	1859.83	4082.75		3081.23		3687.2		2261.75	3398.55					2378.99	High	High	Not Found
High	Master Protein	Q7Z5K2	Wings apart-like protein homolog OS=Homo sapiens OX=9606 GN=WAPL PE=1 SV=1		0.003	1	FALSE	1	4	1	1190	132.9	5.44	6.08		1	0	3.732	2.652	3.037	16.927	3.412	2.606	2.919	1.708	9.123	1.627	0.855	1.109	0.856	0.01	0.01	4455.64	16627.8	11817	13531.5		15200.6	11611.5	13006.4	7611.53		7251.09	3811.23	4942.82	3812.27	High	High	High
High	Master Protein	Q9Y4E1-1	Isoform 4 of WASH complex subunit 2C OS=Homo sapiens OX=9606 GN=WASHC2C		0.002	2	FALSE	1	1	1	1318	144.6	4.79	6.02		1	0	1.716	0.01	0.01	0.01	0.01	0.01	1.064	0.894	0.01	0.01	0.01	0.01	0.942	0.01	0.01	1251	2146.17						1330.47	1118.78					1178.68	High	High	Not Found
High	Master Protein	Q6WCQ1	Myosin phosphatase Rho-interacting protein OS=Homo sapiens OX=9606 GN=MPRIP PE=1 SV=3		0.002	1	FALSE	1	4	1	1025	116.5	6.21	5.96		1	0	0.752	2.952	0.302	2.599	0.74	0.346	0.477	0.872	0.843	0.307	0.496	0.672	1.375	0.01	0.01	62237.6	46802.1	183695	18807.1		46035.7	21506.6	29709.6	54268.1		19100.3	30847.9	41853.4	85546.6	High	High	High
High	Master Protein	Q8WX92	Negative elongation factor B OS=Homo sapiens OX=9606 GN=NELFB PE=1 SV=1		0.002	4	FALSE	1	2	1	580	65.7	6.13	5.96		1	0	0.586	0.01	0.798	0.01	0.01	0.01	0.664	1.13	0.01	1.05	0.01	0.01	0.651	0.01	0.01	5421.46	3179.44		4326.8				3597.64	6125.27		5691.95			3530.16	High	High	Not Found
High	Master Protein	O95394	Phosphoacetylglucosamine mutase OS=Homo sapiens OX=9606 GN=PGM3 PE=1 SV=1		0.002	4	FALSE	1	2	1	542	59.8	6.25	5.87		1	0																														High	High	High
High	Master Protein	Q8N163	Cell cycle and apoptosis regulator protein 2 OS=Homo sapiens OX=9606 GN=CCAR2 PE=1 SV=2		0.002	4	FALSE	1	2	1	923	102.8	5.22	5.85		1	0	0.801	0.01	3.491	0.01	2.336	0.01	0.01	1.285	0.01	6.147	0.01	0.01	0.01	0.01	0.01	1063	851.778		3710.87		2482.74			1365.9		6533.84				High	High	Not Found
High	Master Protein	Q9NW97	Transmembrane protein 51 OS=Homo sapiens OX=9606 GN=TMEM51 PE=1 SV=1		0.002	14	FALSE	1	1	1	253	27.7	5.53	5.85		1	0	0.879	0.01	2.887	0.01	0.01	3.548	0.608	1.021	0.01	2.826	6.216	1.121	1.331	0.01	0.01	2209.84	1941.87		6380.19			7841.51	1343.55	2255.7		6243.97	13735.4	2478.32	2940.57	High	High	Not Found
High	Master Protein	Q9Y6X4	Soluble lamin-associated protein of 75 kDa OS=Homo sapiens OX=9606 GN=FAM169A PE=1 SV=2		0.002	3	FALSE	1	2	1	670	74.9	4.6	5.84		1	0	0.422	1.64	0.456	1.788	0.251	1.001	0.271	0.818	0.01	0.954	0.901	0.992	1.439	0.01	3.353	78650.9	33196.9	128978	35882.8		19760.1	78699.9	21304.5	64345.2		74995.8	70834.8	78030.8	113197	High	High	High
High	Master Protein	P47712	Cytosolic phospholipase A2 OS=Homo sapiens OX=9606 GN=PLA2G4A PE=1 SV=2		0.002	2	FALSE	1	3	1	749	85.2	5.38	5.83		1	0	2.171	1.057	2.096	0.01	2.199	1.9	2.576	1.808	2.108	2.709	2.832	0.896	1.136	0.01	0.01	36869.3	80041.6	38974.7	77286.9		81091.1	70037	94973.7	66665.1		99893.4	104411	33052.4	41897.2	High	High	High
High	Master Protein	Q9H814	Phosphorylated adapter RNA export protein OS=Homo sapiens OX=9606 GN=PHAX PE=1 SV=1		0.002	6	FALSE	1	1	1	394	44.4	5.4	5.83		1	0	1.568	0.01	1.397	0.01	1.036	0.01	1.472	1.08	0.01	0.01	0.01	1.34	0.456	0.01	0.01	2977.09	4667.37		4159.9		3083.93		4382.99	3214.1				3990.73	1357.07	High	High	Not Found
High	Master Protein	Q86W56	Poly(ADP-ribose) glycohydrolase OS=Homo sapiens OX=9606 GN=PARG PE=1 SV=1		0.002	2	FALSE	1	2	1	976	111	6.43	5.82		1	0	1.061	0.734	0.561	0.01	0.6	0.328	1.246	1.006	0.01	0.746	0.665	1.263	1.354	0.01	0.01	18131.5	19236.1	13315.6	10172.8		10875.4	5948.33	22586.7	18240.6		13535	12063.6	22892.4	24558.5	High	High	High
High	Master Protein	O43432	Eukaryotic translation initiation factor 4 gamma 3 OS=Homo sapiens OX=9606 GN=EIF4G3 PE=1 SV=2		0.002	2	FALSE	2	3	2	1585	176.5	5.38	5.8		2	0	1.3	0.684	0.824	0.01	0.854	1.455	0.974	1.159	1.062	1.718	0.753	0.764	1.049	0.01	0.01	23362.4	30366.7	15988.9	19241.2		19947.3	33981.9	22750.4	27068.2		40138.1	17593.4	17840.5	24499	High	High	High
High	Master Protein	Q16514	Transcription initiation factor TFIID subunit 12 OS=Homo sapiens OX=9606 GN=TAF12 PE=1 SV=1		0.002	7	FALSE	1	2	1	161	17.9	7.99	5.8		1	0	2.464	0.816	1.242	0.01	1.66	0.646	1.87	1.754	0.01	0.01	0.01	0.58	0.704	0.01	0.01	6522.82	16074.6	5321.96	8100.16		10829.5	4213	12197	11438.6				3781.4	4593.14	High	High	High
High	Master Protein	O43399	Tumor protein D54 OS=Homo sapiens OX=9606 GN=TPD52L2 PE=1 SV=2		0.002	5	FALSE	1	3	1	206	22.2	5.36	5.79		1	0	1.049	1.092	0.481	2.89	1.436	0.654	1.104	0.675	1.638	0.537	0.648	0.996	1.215	0.01	0.01	67027.9	70342.9	73180.3	32207.4		96258.8	43805.8	73966.3	45249.5		35965.4	43454.5	66790.5	81446.9	High	High	High
High	Master Protein	Q96S66	Chloride channel CLIC-like protein 1 OS=Homo sapiens OX=9606 GN=CLCC1 PE=1 SV=1		0.002	5	FALSE	1	1	1	551	62	5.55	5.79		1	0	1.744	0.01	1.016	0.01	1.489	0.01	1.544	1.317	0.01	0.758	0.01	1.066	1.467	0.01	20.861	5302.92	9249.76		5386.78		7895.23		8187.28	6982.51		4017.2		5654.67	7780.6	High	High	Not Found
High	Master Protein	Q9Y2J2	Band 4.1-like protein 3 OS=Homo sapiens OX=9606 GN=EPB41L3 PE=1 SV=2		0.002	2	FALSE	2	3	2	1087	120.6	5.19	5.76		2	0	1.127	0.751	0.712	0.01	0.958	0.566	0.685	1.009	0.01	0.57	0.343	0.842	0.847	0.01	0.01	14174.3	15974	10648.4	10096.9		13578	8016.6	9702.71	14298.7		8081.86	4860.09	11928.8	12009.2	High	High	High
High	Master Protein	Q6PI98	INO80 complex subunit C OS=Homo sapiens OX=9606 GN=INO80C PE=1 SV=1		0.002	10	FALSE	1	2	1	192	20.6	10.02	5.75		1	0	0.317	1.477	1.81	0.01	0.453	3.538	0.318	0.835	0.01	1.601	2.09	0.966	1.46	0.01	0.01	32640.9	10353	48194.7	59068.3		14794.1	115490	10387.8	27270.6		52261.8	68222.8	31532.4	47645.3	High	High	High
High	Master Protein	Q9H3Z4	DnaJ homolog subfamily C member 5 OS=Homo sapiens OX=9606 GN=DNAJC5 PE=1 SV=1		0.002	9	FALSE	1	2	1	198	22.1	5.07	5.72		1	0	0.39	0.841	2.504	0.01	1.049	1.395	0.563	1.111	0.01	2.345	1.175	0.611	0.667	0.01	0.01	9163.11	3577.45	7709.66	22942.3		9611.95	12779.4	5156.09	10179.3		21484.6	10762.5	5599	6110.38	High	High	High
High	Master Protein	Q07889	Son of sevenless homolog 1 OS=Homo sapiens OX=9606 GN=SOS1 PE=1 SV=1		0.002	1	FALSE	1	2	1	1333	152.4	6.84	5.69		1	0	1.046	1.129	0.865	4.929	1.352	0.985	1.165	1.172	1.919	1.056	0.919	1.068	0.844	0.01	5.305	33910.1	35458.4	38285.3	29317.2		45857.5	33386.1	39503.1	39750.5		35795.3	31177	36216.7	28614.7	High	High	High
High	Master Protein	P61081	NEDD8-conjugating enzyme Ubc12 OS=Homo sapiens OX=9606 GN=UBE2M PE=1 SV=1		0.002	5	FALSE	1	3	1	183	20.9	7.69	5.67		1	0	5.305	0.01	4.76	0.01	5.312	0.01	4.281	2.558	0.01	1.128	0.01	0.862	0.565	0.01	0.01	3812.37	20225.9		18148		20250.9		16321.1	9750.29		4301.07		3284.74	2154.38	High	High	Not Found
High	Master Protein	Q9UI36	Dachshund homolog 1 OS=Homo sapiens OX=9606 GN=DACH1 PE=1 SV=4		0.002	2	FALSE	1	2	1	758	78.5	8.51	5.64		1	0	1.56	0.01	2.119	0.01	1.909	0.01	1.434	0.745	0.01	0.01	1.362	0.01	0.57	0.01	0.01	3725.59	5812.66		7892.89		7112.94		5341.14	2777.06			5076.07		2125.18	High	High	Not Found
High	Master Protein	Q99832	T-complex protein 1 subunit eta OS=Homo sapiens OX=9606 GN=CCT7 PE=1 SV=2		0.002	4	FALSE	1	1	1	543	59.3	7.65	5.64		1	0	0.01	0.01	0.01	0.01	0.01	0.01	0.01	0.01	0.01	0.01	0.01	0.01	0.212	0.01	0.01	4544.42													962.881	High	Not Found	Not Found
High	Master Protein	Q9Y6Q9	Nuclear receptor coactivator 3 OS=Homo sapiens OX=9606 GN=NCOA3 PE=1 SV=1		0.002	0	FALSE	1	3	1	1424	155.2	7.47	5.63		1	0	1.293	0.939	0.8	1.579	1.151	0.644	1.099	1.261	1.831	0.684	0.42	1.011	0.802	0.01	0.01	33570.5	43412.2	31519.7	26840.2		38626.1	21604.6	36878.1	42340.1		22948.1	14093.4	33955.1	26907.3	High	High	High
High	Master Protein	P34741	Syndecan-2 OS=Homo sapiens OX=9606 GN=SDC2 PE=1 SV=2		0.002	4	FALSE	1	2	1	201	22.1	4.86	5.61		1	0	2.241	1.821	1.063	2.329	1.681	0.862	1.49	1.444	0.796	0.612	0.429	0.754	0.858	0.01	0.01	33706.7	75526.5	61371.3	35824.7		56647.7	29068.6	50229.5	48683.8		20622.6	14470.2	25425.7	28919.2	High	High	High
High	Master Protein	Q8NHZ8	Anaphase-promoting complex subunit CDC26 OS=Homo sapiens OX=9606 GN=CDC26 PE=1 SV=1		0.002	28	FALSE	1	1	1	85	9.8	6.81	5.61		1	0	2.782	0.01	2.56	0.01	4.339	0.01	3.425	2.214	0.01	0.01	0.01	0.01	1.568	0.01	0.01	2377.37	6614.47		6085.34		10316.5		8141.71	5264.08					3726.8	High	High	Not Found
High	Master Protein	Q9BVC5	Ashwin OS=Homo sapiens OX=9606 GN=C2orf49 PE=1 SV=1		0.002	9	FALSE	1	2	1	232	25.8	9.74	5.6		1	0	0.632	2.328	0.497	2.068	0.368	0.42	0.704	1.006	0.01	0.367	0.38	0.467	1.581	0.01	0.01	32579.2	20576.2	75839.6	16193.5		11997.6	13697.9	22931.7	32773.8		11952.5	12376.7	15226.6	51514.8	High	High	High
High	Master Protein	O94874	E3 UFM1-protein ligase 1 OS=Homo sapiens OX=9606 GN=UFL1 PE=1 SV=2		0.002	2	FALSE	1	3	1	794	89.5	6.79	5.57		1	0	1.138	0.902	2.278	6.454	3.138	2.588	1.667	3.946	3.776	1.703	3.707	0.768	0.979	0.01	0.01	38135.2	43404.6	34411.6	86856.9		119673	98710.9	63583.1	150491		64930.2	141373	29298.9	37329.5	High	High	High
High	Master Protein	P42212	*CON* Green fluorescent protein OS=Aequorea victoria GN=GFP PE=1 SV=1		0.002	8	TRUE	2	4	2	238	26.9	6.06	5.56		2	0	0.877	0.637	1.103	0.01	0.75	0.351	0.959	0.187	1.149	0.706	0.238	0.438	0.14	0.01	0.01	29477.3	25849.3	18781.2	32507.7		22111.7	10340.9	28275.6	5519.89		20809	7006.56	12914.6	4132.51	High	High	High
High	Master Protein	Q96BT3	Centromere protein T OS=Homo sapiens OX=9606 GN=CENPT PE=1 SV=2		0.002	5	FALSE	2	3	2	561	60.4	6.58	5.51		2	0																														High	High	High
High	Master Protein	Q9Y463	Dual specificity tyrosine-phosphorylation-regulated kinase 1B OS=Homo sapiens OX=9606 GN=DYRK1B PE=1 SV=1		0.002	1	FALSE	1	2	1	629	69.2	9.13	5.47		1	0	6.106	0.01	3.135	0.01	6.603	3.392	7.124	3.541	5.583	2.84	1.184	1.252	0.916	0.01	0.01	5509.22	33640.5		17270.6		36379.5	18689.6	39244.9	19506.4		15648.4	6520.51	6897.03	5044.7	High	High	Not Found
High	Master Protein	Q86YS7	C2 domain-containing protein 5 OS=Homo sapiens OX=9606 GN=C2CD5 PE=1 SV=1		0.002	1	FALSE	1	2	1	1000	110.4	5.69	5.46		1	0	1.497	0.858	0.611	0.01	1.235	0.673	1.49	1.364	1.337	0.592	0.858	1.129	0.789	0.01	0.01	45823.9	68604	39298.8	27998.6		56610.1	30852.3	68290.7	62488.8		27132.9	39325.1	51753.5	36136.7	High	High	High
High	Master Protein	Q96K21	Abscission/NoCut checkpoint regulator OS=Homo sapiens OX=9606 GN=ZFYVE19 PE=1 SV=3		0.002	9	FALSE	3	3	3	471	51.5	5.73	5.38		3	0	1.095	1.893	0.603	3.631	1.005	0.701	0.981	1.13	0.44	0.574	0.712	0.939	2.165	0.01	5.359	52555.1	57522	99474.6	31693.4		52798.7	36839.1	51546.4	59365.7		30170.1	37417.1	49328.2	113800	High	High	High
High	Master Protein	Q9NYZ3	G2 and S phase-expressed protein 1 OS=Homo sapiens OX=9606 GN=GTSE1 PE=1 SV=3		0.002	2	FALSE	1	2	1	720	76.6	9.39	5.36		1	0	3.081	5.11	2.49	34.198	5.614	2.704	4.917	0.874	5.67	2.404	3.915	0.01	1.129	0.01	0.01	4779.41	14727.5	24424.3	11901.6		26833.5	12921.4	23500.2	4175.3		11491.1	18712.3		5395.12	High	High	High
High	Master Protein	P46063	ATP-dependent DNA helicase Q1 OS=Homo sapiens OX=9606 GN=RECQL PE=1 SV=3		0.002	2	FALSE	1	2	1	649	73.4	7.88	5.35		1	0																														High	High	High
High	Master Protein	P30050	60S ribosomal protein L12 OS=Homo sapiens OX=9606 GN=RPL12 PE=1 SV=1		0.002	5	FALSE	1	2	1	165	17.8	9.42	5.34		1	0																														High	High	High
High	Master Protein	P50747	Biotin--protein ligase OS=Homo sapiens OX=9606 GN=HLCS PE=1 SV=1		0.002	2	FALSE	1	2	1	726	80.7	5.62	5.3		1	0	3.883	0.01	0.01	0.01	5.347	0.01	3.32	1.408	0.01	0.01	2.314	2.033	0.675	0.01	0.01	1460.97	5673.25				7812.4		4850.87	2057.44			3381.24	2969.46	985.785	High	High	Not Found
High	Master Protein	Q9Y2X3	Nucleolar protein 58 OS=Homo sapiens OX=9606 GN=NOP58 PE=1 SV=1		0.002	5	FALSE	2	4	2	529	59.5	8.92	5.3		2	0	5.937	3.587	3.809	14.554	13.142	1.399	10.961	2.292	26.347	0.706	2.33	1.035	1.588	0.01	0.01	6697.55	39765.9	24027.1	25514.1		88020.2	9368.32	73412.8	15349.3		4727.6	15608.4	6933.29	10632.9	High	High	High
High	Master Protein	Q96JN0-3	Isoform 3 of Ligand-dependent corepressor OS=Homo sapiens OX=9606 GN=LCOR		0.002	2	FALSE	1	2	1	1557	170.4	7.42	5.27		1	0	0.491	0.848	0.677	0.01	0.568	1.213	0.577	1.062	0.01	1.907	1.513	0.545	1.028	0.01	0.01	11824.9	5808.91	10024.2	8006.99		6722.23	14339	6817.36	12556.1		22555.3	17891	6449.64	12161.8	High	High	High
High	Master Protein	P63241	Eukaryotic translation initiation factor 5A-1 OS=Homo sapiens OX=9606 GN=EIF5A PE=1 SV=2		0.002	15	FALSE	1	1	1	154	16.8	5.24	5.26		1	0	0.01	0.01	0.01	0.01	0.01	0.01	0.01	0.01	0.01	0.01	0.01	0.01	0.21	0.01	0.01	4257.34													895.247	High	Not Found	Not Found
High	Master Protein	Q7Z434	Mitochondrial antiviral-signaling protein OS=Homo sapiens OX=9606 GN=MAVS PE=1 SV=2		0.002	6	FALSE	1	1	1	540	56.5	5.52	5.26		1	0													100																927.574	Not Found	Not Found	Not Found
High	Master Protein	Q9Y3X0	Coiled-coil domain-containing protein 9 OS=Homo sapiens OX=9606 GN=CCDC9 PE=1 SV=1		0.002	6	FALSE	2	3	2	531	59.7	5.4	5.25		2	0	1.124	1.067	1.638	0.01	2.085	1.724	1.096	1.214	2.029	1.11	0.483	1.382	0.862	0.01	0.01	140683	158164	150095	230471		293362	242548	154196	170811		156223	67882.5	194448	121334	High	High	High
High	Master Protein	Q96I24	Far upstream element-binding protein 3 OS=Homo sapiens OX=9606 GN=FUBP3 PE=1 SV=2		0.002	3	FALSE	1	1	1	572	61.6	8.38	5.19		1	0																														High	High	Not Found
High	Master Protein	Q96JG6	Syndetin OS=Homo sapiens OX=9606 GN=VPS50 PE=1 SV=3		0.002	2	FALSE	1	2	1	964	111.1	6.2	5.18		1	0	1.587	2.488	0.904	4.045	0.65	0.785	0.951	1.094	0.707	0.605	0.636	0.835	0.909	0.01	2.787	70423.8	111754	175230	63681.4		45760.5	55261.4	66962.9	77022.3		42606.4	44811.7	58832.9	64037.2	High	High	High
High	Master Protein	P16260	Graves disease carrier protein OS=Homo sapiens OX=9606 GN=SLC25A16 PE=1 SV=3		0.002	9	FALSE	1	1	1	332	36.2	9.85	5.17		1	0	2.222	0.01	0.253	0.01	1.252	0.01	1.474	1.289	0.01	0.01	0.519	0.493	0.281	0.01	0.01	7606.96	16903.2		1922.75		9523.9		11215.8	9802.56			3946.51	3752.43	2137.24	High	High	Not Found
High	Master Protein	Q9NRA8	Eukaryotic translation initiation factor 4E transporter OS=Homo sapiens OX=9606 GN=EIF4ENIF1 PE=1 SV=2		0.002	2	FALSE	2	4	2	985	108.1	8.32	5.17		2	0	0.877	1.209	0.577	3.064	0.827	0.641	0.683	1.145	2.399	0.389	0.718	1.116	1.517	0.01	3.158	96810.3	84945.6	117043	55825.4		80083.2	62048.8	66149.8	110816		37623.9	69531.9	108059	146838	High	High	High
High	Master Protein	O75896	Tumor suppressor candidate 2 OS=Homo sapiens OX=9606 GN=TUSC2 PE=1 SV=3		0.002	22	FALSE	1	1	1	110	12.1	9.69	5.17		1	0	1.872	0.01	1.596	0.01	2.923	1.458	1.605	1.001	0.01	0.01	0.01	1.579	1.361	0.01	0.01	2224.94	4165.56		3550.85		6503.96	3244.48	3571.69	2227.68				3514.19	3027.6	High	High	Not Found
High	Master Protein	O43852	Calumenin OS=Homo sapiens OX=9606 GN=CALU PE=1 SV=2		0.002	8	FALSE	1	2	1	315	37.1	4.64	5.15		1	0	0.105	0.555	0.097	0.01	0.01	0.01	0.09	0.128	0.01	0.178	0.275	0.08	0.417	0.01	0.01	28117.6	2965.16	15614.7	2729.29				2543.85	3603.14		4994.23	7722.82	2238.88	11737.6	High	High	High
High	Master Protein	Q8TEQ6	Gem-associated protein 5 OS=Homo sapiens OX=9606 GN=GEMIN5 PE=1 SV=3		0.002	2	FALSE	1	1	1	1508	168.5	6.62	5.15		1	0	2.715	0.01	0.01	0.01	3.073	0.01	2.395	2.584	0.01	0.01	0.01	0.01	1.644	0.01	0.01	936.079	2541.69				2876.3		2241.52	2418.5					1539.36	High	High	Not Found
High	Master Protein	P39019	40S ribosomal protein S19 OS=Homo sapiens OX=9606 GN=RPS19 PE=1 SV=2		0.002	6	FALSE	1	2	1	145	16.1	10.32	5.14		1	0	0.819	0.01	1.386	0.01	0.869	1.819	0.832	1.265	0.01	3.264	2.296	0.947	1.271	0.01	0.01	7839.08	6420.13		10868.4		6813.85	14256.3	6518.98	9916.58		25587.5	18000.3	7423.61	9963.52	High	High	Not Found
High	Master Protein	P39880	Homeobox protein cut-like 1 OS=Homo sapiens OX=9606 GN=CUX1 PE=1 SV=3		0.002	1	FALSE	1	3	1	1505	164.1	5.9	5.13		1	0	1.007	1.496	0.375	1.091	0.499	0.33	0.63	1.195	0.604	0.552	0.461	1.239	1.106	0.01	1.868	91575.2	92185.5	137038	34340.6		45738.3	30207.7	57672.4	109445		50551.1	42211.1	113430	101310	High	High	High
High	Master Protein	P26373	60S ribosomal protein L13 OS=Homo sapiens OX=9606 GN=RPL13 PE=1 SV=4		0.002	5	FALSE	1	2	1	211	24.2	11.65	5.11		1	0	2.897	0.945	0.821	2.502	2.408	0.457	2.607	1.045	2.468	0.284	0.181	0.776	0.395	0.01	0.01	51361.4	148773	48523.2	42155.2		123666	23495.9	133905	53658		14597.8	9278.67	39832.3	20312	High	High	High
High	Master Protein	Q16875	6-phosphofructo-2-kinase/fructose-2,6-bisphosphatase 3 OS=Homo sapiens OX=9606 GN=PFKFB3 PE=1 SV=1		0.002	3	FALSE	1	2	1	520	59.6	8.21	5.09		1	0	1.682	2.428	1.569	15.98	2.07	2.618	1.903	1.138	19.697	1.105	1.51	1.367	1.384	0.01	0.01	22235.7	37410.7	53979.9	34879		46037.7	58206.5	42319.2	25306.9		24572.3	33580.3	30386.7	30774	High	High	High
[truncated: 401 more rows]
[truncated: 19 more columns]

## Sheet: PR TMT6 Proteins
Protein FDR Confidence: Sequest HT	Master	Accession	Description	Coverage [%]	Contaminant	# Peptides	# PSMs	# Unique Peptides	# AAs	MW [kDa]	calc. pI	Score Sequest HT: Sequest HT	# Peptides (by Search Engine): A26 PMI-Byonic	# Peptides (by Search Engine): A30 PMI-Byonic	# Peptides (by Search Engine): Sequest HT	# Razor Peptides	Abundance Ratio: (F1, 127) / (F1, 126)	Abundance Ratio: (F1, 128) / (F1, 126)	Abundance Ratio: (F1, 129) / (F1, 126)	Abundance Ratio: (F1, 130) / (F1, 126)	Abundance Ratio: (F1, 131) / (F1, 126)	GFP1	GFP2	GFP3	PR1	PR2	PR3	Found in Sample: [S1] F1: 126, Control	Found in Sample: [S2] F1: 127, Sample	Found in Sample: [S3] F1: 128, Sample	Found in Sample: [S4] F1: 129, Sample	Found in Sample: [S5] F1: 130, Sample	Found in Sample: [S6] F1: 131, Sample
[truncated: 4,516 more rows]
